# Supplementary material for: Development of a non-destructive depth-selective quantification method for sub-percent carbon contents in steel using negative muon lifetime analysis
Source: Sci Rep. 2024 Jan 20;14:1797. doi: 10.1038/s41598-024-52255-5 (PMC10799958; doi:10.1038/s41598-024-52255-5)
Supplement: Supplementary file 1 — Supplementary Information 1. [file 41598_2024_52255_MOESM1_ESM.xlsx]

## Sheet: Standard-pure Fe
energy	8.5 MeV
time /ns	detector 1	detector 2
8	0	0
16	0	0
24	0	0
32	0	0
40	0	0
48	0	0
56	0	0
64	0	0
72	0	0
80	0	0
88	0	0
96	0	0
104	0	0
112	0	0
120	0	1
128	0	0
136	0	0
144	0	0
152	0	0
160	0	0
168	0	0
176	0	0
184	1	0
192	0	0
200	0	0
208	0	0
216	0	0
224	0	1
232	0	0
240	0	0
248	0	0
256	0	0
264	0	0
272	0	0
280	0	0
288	0	0
296	0	0
304	0	0
312	0	0
320	0	0
328	0	0
336	0	0
344	0	0
352	0	0
360	0	0
368	0	0
376	0	0
384	0	0
392	0	0
400	0	0
408	0	0
416	0	0
424	0	0
432	0	0
440	0	0
448	0	0
456	0	0
464	0	0
472	0	0
480	0	0
488	0	0
496	0	0
504	0	0
512	0	0
520	0	0
528	0	0
536	0	0
544	0	0
552	0	0
560	0	0
568	0	0
576	0	0
584	0	0
592	0	0
600	0	0
608	0	0
616	0	0
624	0	0
632	0	0
640	0	0
648	0	0
656	0	0
664	0	0
672	0	0
680	0	0
688	0	0
696	0	0
704	0	0
712	0	0
720	0	0
728	0	0
736	0	0
744	0	0
752	0	0
760	0	0
768	0	0
776	0	0
784	0	0
792	0	0
800	0	0
808	0	0
816	0	0
824	0	0
832	0	0
840	0	0
848	0	0
856	0	0
864	0	0
872	0	0
880	0	0
888	0	0
896	0	0
904	0	0
912	0	0
920	0	0
928	0	0
936	0	0
944	0	0
952	0	0
960	0	0
968	0	0
976	0	0
984	0	0
992	0	0
1000	0	0
1008	0	0
1016	0	0
1024	0	0
1032	0	0
1040	0	0
1048	0	0
1056	0	0
1064	0	0
1072	0	1
1080	0	0
1088	0	0
1096	0	0
1104	0	0
1112	0	0
1120	0	0
1128	0	0
1136	0	0
1144	0	0
1152	0	0
1160	0	0
1168	0	0
1176	0	0
1184	0	0
1192	0	0
1200	0	0
1208	0	0
1216	0	0
1224	0	0
1232	0	0
1240	0	0
1248	0	0
1256	0	0
1264	0	0
1272	0	0
1280	0	0
1288	0	0
1296	0	0
1304	0	0
1312	0	0
1320	0	0
1328	0	0
1336	0	0
1344	0	0
1352	0	0
1360	0	0
1368	0	0
1376	0	0
1384	0	0
1392	0	0
1400	0	0
1408	0	0
1416	0	0
1424	0	0
1432	0	0
1440	0	0
1448	0	0
1456	0	0
1464	0	0
1472	1	0
1480	1	0
1488	0	0
1496	0	0
1504	0	0
1512	0	0
1520	0	0
1528	0	0
1536	0	0
1544	0	0
1552	0	0
1560	0	0
1568	0	0
1576	0	0
1584	0	0
1592	1	0
1600	0	0
1608	0	0
1616	0	0
1624	0	0
1632	0	0
1640	0	0
1648	0	0
1656	0	0
1664	0	0
1672	0	0
1680	0	0
1688	0	0
1696	0	0
1704	0	0
1712	0	0
1720	0	0
1728	0	0
1736	0	0
1744	0	0
1752	0	0
1760	0	0
1768	0	0
1776	0	0
1784	0	0
1792	0	0
1800	0	0
1808	0	0
1816	0	0
1824	0	0
1832	0	0
1840	0	0
1848	0	0
1856	0	0
1864	0	0
1872	0	0
1880	0	0
1888	0	0
1896	0	0
1904	0	0
1912	0	0
1920	0	0
1928	0	0
1936	0	0
1944	0	0
1952	0	0
1960	0	0
1968	0	0
1976	0	0
1984	0	0
1992	0	0
2000	0	0
2008	0	0
2016	0	0
2024	0	0
2032	0	0
2040	0	0
2048	0	0
2056	0	0
2064	0	0
2072	0	0
2080	0	0
2088	0	0
2096	0	0
2104	0	0
2112	0	0
2120	0	0
2128	0	0
2136	0	0
2144	0	0
2152	0	0
2160	0	0
2168	0	0
2176	0	0
2184	0	0
2192	0	0
2200	0	0
2208	0	0
2216	0	0
2224	0	0
2232	0	0
2240	0	0
2248	0	0
2256	0	0
2264	0	0
2272	0	0
2280	0	0
2288	0	0
2296	0	0
2304	0	0
2312	0	0
2320	0	0
2328	0	0
2336	0	0
2344	0	0
2352	0	0
2360	0	0
2368	0	0
2376	0	0
2384	0	0
2392	0	0
2400	0	0
2408	0	0
2416	0	0
2424	0	0
2432	0	0
2440	0	0
2448	0	0
2456	0	0
2464	0	0
2472	0	0
2480	1	0
2488	0	0
2496	0	0
2504	0	0
2512	0	0
2520	0	0
2528	0	0
2536	0	0
2544	0	0
2552	0	0
2560	0	0
2568	0	0
2576	0	0
2584	0	0
2592	0	0
2600	0	0
2608	0	0
2616	0	0
2624	0	0
2632	0	0
2640	0	0
2648	0	0
2656	0	0
2664	0	0
2672	0	0
2680	0	0
2688	0	0
2696	0	0
2704	0	0
2712	0	0
2720	0	0
2728	0	0
2736	0	0
2744	0	1
2752	0	0
2760	0	0
2768	0	0
2776	0	0
2784	0	0
2792	0	0
2800	1	0
2808	0	0
2816	0	0
2824	0	0
2832	0	0
2840	0	0
2848	0	0
2856	0	0
2864	0	0
2872	0	0
2880	0	0
2888	0	0
2896	0	0
2904	0	0
2912	0	0
2920	0	0
2928	0	0
2936	0	0
2944	0	0
2952	0	0
2960	0	0
2968	0	0
2976	0	0
2984	0	0
2992	0	0
3000	0	0
3008	0	0
3016	0	0
3024	0	0
3032	0	0
3040	0	0
3048	0	0
3056	0	0
3064	0	0
3072	0	0
3080	0	0
3088	0	0
3096	0	0
3104	0	0
3112	0	0
3120	0	0
3128	0	0
3136	0	0
3144	0	0
3152	0	0
3160	0	0
3168	0	0
3176	0	0
3184	0	0
3192	0	0
3200	0	0
3208	0	0
3216	0	0
3224	0	0
3232	0	0
3240	0	0
3248	0	0
3256	0	0
3264	0	0
3272	0	0
3280	0	0
3288	1	0
3296	0	0
3304	0	0
3312	0	0
3320	0	0
3328	0	0
3336	0	0
3344	0	0
3352	0	0
3360	0	0
3368	0	0
3376	0	0
3384	0	0
3392	0	0
3400	0	0
3408	0	0
3416	0	0
3424	0	0
3432	0	0
3440	0	0
3448	0	0
3456	0	0
3464	0	0
3472	0	0
3480	0	0
3488	0	0
3496	0	0
3504	0	0
3512	0	0
3520	0	0
3528	0	0
3536	0	0
3544	0	0
3552	0	0
3560	0	0
3568	0	0
3576	0	0
3584	0	0
3592	0	0
3600	0	0
3608	0	0
3616	0	0
3624	0	0
3632	0	0
3640	0	0
3648	0	0
3656	0	0
3664	0	0
3672	0	0
3680	0	0
3688	0	0
3696	0	0
3704	0	0
3712	0	0
3720	0	0
3728	0	0
3736	0	0
3744	0	0
3752	0	0
3760	0	0
3768	0	0
3776	0	0
3784	0	0
3792	0	0
3800	0	0
3808	0	0
3816	0	0
3824	0	0
3832	0	0
3840	0	0
3848	0	0
3856	0	0
3864	0	0
3872	0	0
3880	0	0
3888	0	0
3896	0	0
3904	0	0
3912	0	0
3920	0	0
3928	0	0
3936	0	0
3944	0	0
3952	0	0
3960	0	0
3968	0	0
3976	0	0
3984	0	0
3992	0	0
4000	0	0
4008	0	0
4016	0	0
4024	0	0
4032	0	0
4040	0	0
4048	0	0
4056	0	0
4064	0	0
4072	0	0
4080	0	0
4088	0	0
4096	0	0
4104	0	0
4112	0	0
4120	0	0
4128	0	0
4136	0	0
4144	0	0
4152	0	0
4160	0	0
4168	0	0
4176	0	0
4184	0	0
4192	0	0
4200	0	0
4208	0	0
4216	0	0
4224	0	0
4232	0	0
4240	0	0
4248	0	0
4256	0	0
4264	0	0
4272	0	0
4280	0	0
4288	0	0
4296	0	0
4304	0	0
4312	0	0
4320	0	0
4328	0	0
4336	0	0
4344	0	0
4352	0	0
4360	0	0
4368	0	0
4376	0	0
4384	0	0
4392	0	0
4400	0	0
4408	0	0
4416	0	0
4424	0	0
4432	0	0
4440	0	0
4448	0	0
4456	0	0
4464	0	0
4472	0	0
4480	0	0
4488	0	0
4496	0	0
4504	0	0
4512	0	0
4520	0	0
4528	0	0
4536	1	0
4544	0	0
4552	0	0
4560	0	0
4568	0	0
4576	0	0
4584	0	0
4592	0	0
4600	0	0
4608	0	0
4616	0	0
4624	0	0
4632	0	0
4640	0	0
4648	0	0
4656	0	0
4664	0	0
4672	0	0
4680	0	0
4688	0	0
4696	0	0
4704	0	0
4712	0	0
4720	0	0
4728	0	0
4736	0	0
4744	0	0
4752	0	0
4760	0	0
4768	0	0
4776	0	0
4784	0	0
4792	0	0
4800	0	0
4808	0	0
4816	0	0
4824	0	0
4832	0	0
4840	0	0
4848	0	0
4856	0	0
4864	0	0
4872	0	0
4880	0	0
4888	0	0
4896	0	0
4904	0	0
4912	0	0
4920	0	0
4928	0	0
4936	0	0
4944	0	0
4952	0	0
4960	0	0
4968	0	0
4976	0	0
4984	0	0
4992	0	0
5000	0	0
5008	0	0
5016	0	0
5024	0	0
5032	0	0
5040	0	0
5048	0	0
5056	0	0
5064	0	0
5072	0	0
5080	0	0
5088	0	0
5096	0	0
5104	0	0
5112	0	0
5120	0	0
5128	0	0
5136	0	0
5144	0	0
5152	0	0
5160	0	0
5168	0	0
5176	0	0
5184	0	0
5192	0	0
5200	0	0
5208	0	0
5216	0	0
5224	0	0
5232	0	0
5240	0	0
5248	0	0
5256	0	0
5264	0	0
5272	0	0
5280	0	0
5288	0	0
5296	0	0
5304	0	0
5312	0	0
5320	0	0
5328	0	0
5336	0	0
5344	0	0
5352	0	0
5360	0	0
5368	0	0
5376	0	0
5384	0	0
5392	0	0
5400	0	0
5408	0	0
5416	0	0
5424	0	0
5432	0	0
5440	1	0
5448	0	0
5456	0	0
5464	0	0
5472	0	0
5480	0	0
5488	0	0
5496	0	0
5504	0	0
5512	0	0
5520	0	0
5528	0	0
5536	0	0
5544	0	0
5552	0	0
5560	0	0
5568	0	0
5576	0	0
5584	0	0
5592	0	0
5600	0	0
5608	0	0
5616	0	0
5624	0	0
5632	0	0
5640	0	0
5648	0	0
5656	0	0
5664	0	0
5672	0	0
5680	0	0
5688	0	0
5696	0	0
5704	0	0
5712	0	0
5720	0	0
5728	0	0
5736	0	0
5744	0	0
5752	0	0
5760	0	0
5768	0	0
5776	0	0
5784	0	0
5792	0	0
5800	0	0
5808	0	0
5816	0	0
5824	0	0
5832	0	0
5840	0	0
5848	0	0
5856	0	0
5864	0	0
5872	0	0
5880	0	0
5888	0	0
5896	0	0
5904	0	0
5912	0	0
5920	0	0
5928	0	0
5936	0	0
5944	0	0
5952	0	0
5960	0	0
5968	0	0
5976	0	0
5984	0	0
5992	0	0
6000	0	0
6008	0	0
6016	0	0
6024	0	0
6032	1	0
6040	0	0
6048	0	0
6056	0	0
6064	0	0
6072	0	0
6080	0	0
6088	0	0
6096	0	0
6104	0	0
6112	0	0
6120	0	0
6128	0	0
6136	0	0
6144	0	0
6152	0	0
6160	0	0
6168	0	0
6176	0	0
6184	0	0
6192	0	0
6200	0	0
6208	0	0
6216	0	0
6224	0	0
6232	0	0
6240	0	0
6248	0	0
6256	0	0
6264	0	0
6272	0	0
6280	0	0
6288	0	0
6296	0	0
6304	0	0
6312	0	0
6320	0	0
6328	0	0
6336	0	0
6344	0	0
6352	0	0
6360	0	0
6368	0	0
6376	0	0
6384	0	0
6392	0	0
6400	0	0
6408	0	0
6416	0	0
6424	0	0
6432	0	0
6440	0	0
6448	0	0
6456	0	0
6464	0	0
6472	0	0
6480	0	0
6488	0	0
6496	0	0
6504	0	0
6512	0	0
6520	0	0
6528	0	0
6536	0	0
6544	0	0
6552	0	0
6560	0	0
6568	0	0
6576	0	0
6584	0	0
6592	0	0
6600	0	0
6608	0	0
6616	0	0
6624	0	0
6632	0	0
6640	0	0
6648	0	0
6656	0	0
6664	0	0
6672	0	0
6680	0	0
6688	0	0
6696	0	0
6704	0	0
6712	0	0
6720	0	0
6728	0	0
6736	0	0
6744	0	0
6752	0	0
6760	0	0
6768	0	0
6776	0	0
6784	0	0
6792	0	0
6800	0	0
6808	0	0
6816	0	0
6824	0	0
6832	0	0
6840	0	0
6848	0	0
6856	0	0
6864	0	0
6872	0	0
6880	0	0
6888	0	0
6896	0	0
6904	0	0
6912	0	0
6920	0	0
6928	0	0
6936	0	0
6944	0	0
6952	0	0
6960	0	0
6968	0	0
6976	0	0
6984	0	0
6992	0	0
7000	0	0
7008	0	0
7016	0	0
7024	0	0
7032	0	0
7040	0	0
7048	0	0
7056	0	0
7064	0	0
7072	0	0
7080	0	0
7088	0	0
7096	0	0
7104	0	0
7112	0	0
7120	0	0
7128	0	0
7136	0	0
7144	0	0
7152	0	0
7160	0	0
7168	0	0
7176	0	0
7184	0	0
7192	0	0
7200	0	0
7208	5	28
7216	77	386
7224	334	1394
7232	651	2688
7240	923	3885
7248	1188	4790
7256	1333	5392
7264	1298	5465
7272	1322	5572
7280	1350	5772
7288	1403	5960
7296	1518	6310
7304	1530	6298
7312	1347	5366
7320	1017	3772
7328	585	2159
7336	398	1095
7344	476	740
7352	800	1071
7360	1191	1592
7368	1548	2151
7376	1967	2715
7384	2279	3115
7392	2721	3667
7400	3062	4240
7408	3414	4588
7416	3698	5051
7424	3865	5364
7432	3967	5553
7440	3785	5477
7448	3670	5330
7456	3490	4989
7464	3228	4776
7472	3128	4508
7480	2982	4373
7488	2836	4125
7496	2678	3968
7504	2643	3815
7512	2474	3741
7520	2344	3559
7528	2337	3385
7536	2265	3228
7544	2137	3153
7552	2067	2938
7560	2077	2840
7568	1867	2679
7576	1754	2560
7584	1729	2536
7592	1708	2551
7600	1585	2345
7608	1547	2244
7616	1498	2108
7624	1497	2069
7632	1418	1999
7640	1255	1850
7648	1253	1854
7656	1209	1735
7664	1178	1625
7672	1105	1608
7680	1084	1648
7688	1049	1508
7696	1012	1438
7704	930	1415
7712	923	1376
7720	923	1231
7728	870	1238
7736	851	1241
7744	787	1096
7752	743	1117
7760	688	997
7768	670	1027
7776	647	991
7784	599	970
7792	557	890
7800	579	860
7808	627	927
7816	677	1360
7824	906	2474
7832	1197	3740
7840	1418	4807
7848	1600	5667
7856	1689	6185
7864	1772	6045
7872	1758	6155
7880	1867	6205
7888	1872	6377
7896	1799	7002
7904	1843	6560
7912	1591	5544
7920	1146	3846
7928	818	2210
7936	737	1345
7944	870	1200
7952	1102	1520
7960	1435	2152
7968	1895	2593
7976	2307	3260
7984	2632	3634
7992	2995	4002
8000	3383	4639
8008	3682	4998
8016	4125	5541
8024	4150	5774
8032	4092	5884
8040	4131	5677
8048	3944	5450
8056	3649	5219
8064	3529	4871
8072	3307	4682
8080	3057	4612
8088	3016	4287
8096	2837	4117
8104	2780	4013
8112	2651	3770
8120	2476	3553
8128	2507	3500
8136	2308	3389
8144	2251	3263
8152	2164	3038
8160	1993	2964
8168	1959	2791
8176	1913	2709
8184	1812	2591
8192	1726	2420
8200	1646	2455
8208	1561	2374
8216	1558	2327
8224	1467	2188
8232	1465	2096
8240	1365	2006
8248	1326	1932
8256	1233	1869
8264	1184	1779
8272	1181	1655
8280	1085	1680
8288	1103	1587
8296	1042	1469
8304	1016	1478
8312	977	1416
8320	911	1352
8328	884	1228
8336	901	1216
8344	819	1173
8352	773	1219
8360	793	1124
8368	742	1037
8376	677	1010
8384	695	1062
8392	661	957
8400	673	906
8408	637	860
8416	586	799
8424	553	819
8432	503	750
8440	448	742
8448	499	718
8456	461	707
8464	469	702
8472	419	655
8480	407	623
8488	405	541
8496	412	604
8504	377	527
8512	375	483
8520	353	498
8528	361	510
8536	337	482
8544	311	433
8552	318	429
8560	292	412
8568	256	377
8576	271	392
8584	276	396
8592	266	390
8600	233	325
8608	252	351
8616	205	298
8624	215	296
8632	219	301
8640	195	297
8648	179	264
8656	172	249
8664	172	278
8672	159	233
8680	159	231
8688	146	237
8696	148	223
8704	148	215
8712	147	204
8720	138	209
8728	133	194
8736	126	182
8744	122	182
8752	130	187
8760	111	162
8768	103	153
8776	91	140
8784	96	149
8792	89	153
8800	83	128
8808	98	132
8816	81	113
8824	104	125
8832	80	110
8840	81	105
8848	87	94
8856	61	105
8864	81	112
8872	69	89
8880	80	106
8888	76	99
8896	72	88
8904	64	95
8912	56	89
8920	54	57
8928	49	67
8936	51	81
8944	45	68
8952	48	71
8960	55	61
8968	56	60
8976	41	62
8984	53	59
8992	51	54
9000	36	55
9008	29	51
9016	44	58
9024	27	54
9032	37	45
9040	35	57
9048	35	45
9056	37	59
9064	30	47
9072	26	42
9080	30	42
9088	35	37
9096	29	51
9104	34	36
9112	27	35
9120	22	27
9128	24	32
9136	21	32
9144	20	47
9152	22	30
9160	21	32
9168	23	27
9176	26	31
9184	19	27
9192	22	30
9200	28	20
9208	16	20
9216	11	30
9224	20	21
9232	21	29
9240	15	12
9248	15	21
9256	17	17
9264	17	25
9272	22	21
9280	9	26
9288	12	19
9296	18	19
9304	17	26
9312	7	17
9320	8	12
9328	4	16
9336	12	19
9344	10	11
9352	9	13
9360	9	17
9368	13	19
9376	6	21
9384	16	13
9392	6	17
9400	9	15
9408	10	15
9416	7	17
9424	14	17
9432	8	15
9440	12	15
9448	7	5
9456	7	8
9464	8	14
9472	7	9
9480	8	13
9488	8	11
9496	8	8
9504	15	9
9512	8	9
9520	9	3
9528	9	15
9536	12	12
9544	12	9
9552	10	12
9560	3	16
9568	9	9
9576	7	14
9584	8	17
9592	8	6
9600	3	13
9608	10	8
9616	10	6
9624	8	13
9632	6	10
9640	7	9
9648	7	4
9656	8	8
9664	8	7
9672	8	6
9680	8	13
9688	4	7
9696	11	6
9704	6	8
9712	4	10
9720	9	8
9728	6	8
9736	14	7
9744	3	8
9752	6	6
9760	4	7
9768	7	6
9776	6	9
9784	7	5
9792	4	4
9800	3	8
9808	8	7
9816	4	8
9824	6	8
9832	9	12
9840	10	4
9848	9	7
9856	2	6
9864	3	10
9872	5	4
9880	4	8
9888	8	5
9896	5	8
9904	5	7
9912	6	8
9920	2	7
9928	1	4
9936	3	3
9944	10	10
9952	7	7
9960	4	3
9968	6	7
9976	5	5
9984	5	3
9992	3	4
10000	8	4
10008	4	8
10016	6	7
10024	1	7
10032	6	7
10040	2	3
10048	3	9
10056	5	5
10064	4	5
10072	4	4
10080	8	9
10088	3	4
10096	6	7
10104	4	6
10112	4	7
10120	6	10
10128	3	10
10136	1	8
10144	4	6
10152	3	11
10160	2	9
10168	3	2
10176	7	10
10184	2	5
10192	1	10
10200	3	7
10208	3	8
10216	6	9
10224	9	4
10232	5	6
10240	4	4
10248	5	2
10256	5	4
10264	8	7
10272	7	0
10280	4	5
10288	7	5
10296	2	8
10304	1	4
10312	3	3
10320	5	11
10328	4	5
10336	2	5
10344	3	4
10352	4	2
10360	3	5
10368	0	4
10376	6	4
10384	0	7
10392	2	5
10400	1	10
10408	6	4
10416	3	8
10424	6	8
10432	2	4
10440	7	8
10448	4	7
10456	5	6
10464	6	4
10472	1	4
10480	5	1
10488	4	5
10496	5	8
10504	4	4
10512	2	6
10520	2	5
10528	8	2
10536	4	4
10544	3	3
10552	3	8
10560	1	4
10568	3	6
10576	1	3
10584	4	2
10592	3	2
10600	5	6
10608	3	5
10616	4	3
10624	4	3
10632	1	6
10640	6	5
10648	2	8
10656	1	5
10664	4	4
10672	5	8
10680	7	3
10688	3	2
10696	9	3
10704	7	4
10712	5	5
10720	1	8
10728	3	2
10736	6	6
10744	7	3
10752	3	5
10760	4	2
10768	2	5
10776	2	5
10784	1	4
10792	5	2
10800	5	6
10808	2	7
10816	3	5
10824	2	7
10832	2	2
10840	3	3
10848	3	4
10856	2	0
10864	5	6
10872	3	3
10880	3	4
10888	4	6
10896	3	5
10904	0	7
10912	5	4
10920	1	2
10928	4	6
10936	4	5
10944	2	5
10952	4	2
10960	1	9
10968	3	3
10976	8	2
10984	3	7
10992	2	4
11000	7	6
11008	2	5
11016	4	6
11024	3	5
11032	3	0
11040	1	3
11048	2	4
11056	3	2
11064	9	1
11072	4	2
11080	3	1
11088	1	4
11096	2	4
11104	5	3
11112	5	6
11120	1	5
11128	5	5
11136	4	5
11144	1	4
11152	3	4
11160	1	2
11168	4	6
11176	7	2
11184	3	2
11192	3	2
11200	3	7
11208	1	5
11216	3	2
11224	3	4
11232	3	3
11240	3	3
11248	4	1
11256	2	0
11264	3	2
11272	0	4
11280	2	7
11288	3	2
11296	3	4
11304	4	3
11312	2	7
11320	2	3
11328	3	2
11336	0	4
11344	3	3
11352	1	3
11360	4	1
11368	5	7
11376	5	5
11384	3	7
11392	3	4
11400	6	3
11408	3	6
11416	4	1
11424	2	2
11432	5	2
11440	2	4
11448	2	3
11456	4	6
11464	4	3
11472	1	4
11480	3	6
11488	2	1
11496	2	3
11504	5	2
11512	2	4
11520	4	5
11528	5	4
11536	1	4
11544	4	0
11552	2	2
11560	4	7
11568	6	4
11576	3	5
11584	5	3
11592	3	8
11600	0	2
11608	4	4
11616	1	4
11624	3	2
11632	1	5
11640	4	3
11648	8	2
11656	4	2
11664	2	0
11672	3	2
11680	6	2
11688	1	3
11696	2	2
11704	3	3
11712	4	5
11720	2	7
11728	4	2
11736	5	4
11744	4	1
11752	2	1
11760	5	1
11768	2	5
11776	2	3
11784	0	4
11792	1	11
11800	1	2
11808	2	3
11816	3	5
11824	3	1
11832	2	1
11840	0	5
11848	2	2
11856	2	6
11864	3	4
11872	3	5
11880	1	1
11888	4	2
11896	2	0
11904	2	1
11912	2	2
11920	2	5
11928	4	2
11936	1	4
11944	1	4
11952	2	1
11960	3	4
11968	2	4
11976	2	4
11984	2	3
11992	4	2
12000	3	4
12008	3	4
12016	5	3
12024	3	1
12032	2	3
12040	3	1
12048	0	2
12056	5	2
12064	1	2
12072	4	1
12080	1	4
12088	1	3
12096	2	3
12104	4	3
12112	3	4
12120	2	2
12128	4	4
12136	2	2
12144	4	2
12152	2	4
12160	1	0
12168	5	1
12176	2	4
12184	2	0
12192	3	3
12200	2	2
12208	2	2
12216	2	3
12224	8	0
12232	0	1
12240	5	4
12248	0	4
12256	3	4
12264	6	1
12272	2	1
12280	0	2
12288	4	4
12296	2	1
12304	2	3
12312	2	2
12320	4	2
12328	0	0
12336	3	4
12344	1	3
12352	0	3
12360	2	2
12368	1	3
12376	2	2
12384	2	5
12392	1	0
12400	0	0
12408	1	7
12416	2	2
12424	1	1
12432	3	2
12440	2	2
12448	4	2
12456	4	2
12464	3	1
12472	5	2
12480	3	3
12488	3	3
12496	1	4
12504	4	1
12512	2	3
12520	3	2
12528	2	4
12536	5	1
12544	1	4
12552	4	1
12560	1	1
12568	3	2
12576	1	2
12584	3	3
12592	2	1
12600	1	4
12608	1	2
12616	2	1
12624	3	2
12632	4	1
12640	1	4
12648	2	4
12656	3	3
12664	3	3
12672	8	2
12680	2	0
12688	2	2
12696	1	2
12704	4	1
12712	0	4
12720	1	2
12728	5	5
12736	0	1
12744	3	3
12752	3	4
12760	1	3
12768	2	0
12776	2	8
12784	0	2
12792	2	1
12800	0	6
12808	1	0
12816	1	2
12824	6	0
12832	2	4
12840	0	3
12848	1	3
12856	1	4
12864	2	1
12872	2	2
12880	1	3
12888	3	6
12896	2	3
12904	4	0
12912	4	1
12920	3	2
12928	6	2
12936	5	3
12944	1	1
12952	4	1
12960	2	0
12968	1	2
12976	5	5
12984	1	3
12992	0	3
13000	3	0
13008	1	3
13016	2	2
13024	4	3
13032	1	0
13040	3	0
13048	3	3
13056	3	2
13064	4	3
13072	2	2
13080	1	4
13088	3	3
13096	2	3
13104	5	4
13112	2	4
13120	2	1
13128	5	2
13136	2	4
13144	4	3
13152	1	0
13160	2	1
13168	2	2
13176	1	0
13184	1	6
13192	2	1
13200	0	2
13208	4	1
13216	4	1
13224	1	2
13232	2	2
13240	2	2
13248	3	3
13256	1	1
13264	2	2
13272	1	5
13280	4	0
13288	1	1
13296	1	3
13304	1	1
13312	3	3
13320	6	1
13328	1	1
13336	1	3
13344	0	0
13352	3	1
13360	3	1
13368	2	4
13376	0	4
13384	1	2
13392	3	0
13400	2	1
13408	4	0
13416	5	2
13424	3	2
13432	1	0
13440	2	0
13448	4	2
13456	1	1
13464	1	0
13472	0	1
13480	5	4
13488	3	1
13496	4	2
13504	1	1
13512	2	1
13520	3	1
13528	5	3
13536	2	1
13544	2	1
13552	2	2
13560	1	0
13568	4	2
13576	0	2
13584	0	4
13592	2	2
13600	1	2
13608	2	1
13616	6	4
13624	1	3
13632	3	1
13640	4	1
13648	2	3
13656	2	3
13664	1	0
13672	3	0
13680	3	2
13688	1	0
13696	1	3
13704	2	3
13712	4	1
13720	1	2
13728	1	1
13736	2	3
13744	0	2
13752	1	0
13760	2	4
13768	1	3
13776	0	1
13784	1	2
13792	2	3
13800	2	1
13808	5	2
13816	0	3
13824	2	4
13832	1	2
13840	1	2
13848	0	4
13856	1	2
13864	0	2
13872	1	3
13880	2	0
13888	3	1
13896	2	0
13904	0	1
13912	0	6
13920	2	2
13928	7	3
13936	2	0
13944	2	1
13952	2	1
13960	3	0
13968	1	2
13976	1	2
13984	1	0
13992	0	0
14000	2	0
14008	4	1
14016	1	4
14024	0	1
14032	0	1
14040	0	2
14048	2	2
14056	2	1
14064	0	1
14072	3	2
14080	0	0
14088	0	1
14096	1	2
14104	3	1
14112	7	3
14120	1	1
14128	1	1
14136	3	1
14144	2	1
14152	0	0
14160	4	3
14168	1	4
14176	1	2
14184	2	1
14192	1	4
14200	3	3
14208	2	3
14216	3	4
14224	0	0
14232	2	2
14240	0	2
14248	0	3
14256	3	1
14264	2	1
14272	2	2
14280	2	2
14288	2	2
14296	0	0
14304	2	1
14312	0	3
14320	3	4
14328	0	1
14336	2	0
14344	1	5
14352	2	1
14360	3	2
14368	1	0
14376	1	1
14384	0	2
14392	2	0
14400	2	1
14408	5	2
14416	1	4
14424	2	3
14432	1	4
14440	2	3
14448	2	0
14456	1	1
14464	0	0
14472	1	0
14480	1	1
14488	1	1
14496	1	1
14504	4	3
14512	3	1
14520	1	2
14528	3	2
14536	2	2
14544	3	3
14552	0	2
14560	3	3
14568	3	1
14576	0	2
14584	1	1
14592	2	2
14600	5	3
14608	1	3
14616	3	3
14624	4	2
14632	5	1
14640	0	1
14648	1	3
14656	2	1
14664	1	0
14672	2	1
14680	1	1
14688	3	1
14696	2	6
14704	2	3
14712	2	0
14720	1	2
14728	1	5
14736	0	1
14744	2	2
14752	1	4
14760	3	3
14768	1	2
14776	0	0
14784	3	1
14792	1	0
14800	3	3
14808	2	0
14816	1	4
14824	0	2
14832	2	2
14840	3	1
14848	2	4
14856	0	1
14864	0	1
14872	1	2
14880	4	5
14888	2	1
14896	5	0
14904	2	2
14912	2	0
14920	4	1
14928	3	3
14936	1	1
14944	0	3
14952	1	0
14960	1	4
14968	1	0
14976	2	1
14984	0	2
14992	2	0
15000	0	1
15008	1	1
15016	1	3
15024	2	1
15032	4	2
15040	6	0
15048	0	2
15056	2	2
15064	0	1
15072	2	1
15080	4	4
15088	1	1
15096	4	1
15104	1	1
15112	2	5
15120	1	1
15128	1	3
15136	2	0
15144	3	1
15152	1	1
15160	5	1
15168	0	0
15176	3	0
15184	2	2
15192	0	2
15200	1	4
15208	1	1
15216	4	1
15224	1	0
15232	1	1
15240	1	1
15248	0	1
15256	1	2
15264	0	3
15272	2	2
15280	1	1
15288	1	2
15296	1	2
15304	1	3
15312	0	4
15320	2	0
15328	1	0
15336	1	0
15344	1	1
15352	0	0
15360	1	0
15368	2	1
15376	3	3
15384	0	0
15392	2	3
15400	2	0
15408	1	1
15416	1	0
15424	0	1
15432	1	1
15440	2	2
15448	3	0
15456	1	1
15464	1	0
15472	1	2
15480	1	5
15488	0	2
15496	2	2
15504	2	0
15512	2	2
15520	0	1
15528	1	2
15536	3	0
15544	1	1
15552	5	2
15560	0	2
15568	0	2
15576	2	0
15584	3	0
15592	0	3
15600	3	2
15608	1	1
15616	3	1
15624	1	1
15632	1	0
15640	1	1
15648	2	1
15656	1	1
15664	2	1
15672	2	2
15680	2	2
15688	4	2
15696	1	1
15704	2	2
15712	0	2
15720	1	0
15728	3	2
15736	1	1
15744	1	2
15752	1	2
15760	2	1
15768	0	0
15776	0	1
15784	2	1
15792	2	1
15800	2	0
15808	2	5
15816	0	1
15824	1	3
15832	1	1
15840	1	0
15848	1	2
15856	1	1
15864	0	2
15872	4	1
15880	1	1
15888	2	0
15896	1	2
15904	0	1
15912	4	2
15920	3	0
15928	0	1
15936	1	0
15944	2	0
15952	2	2
15960	1	0
15968	2	2
15976	1	1
15984	1	0
[truncated: 6,002 more rows]

## Sheet: Standard-0.42% C
energy	8.5 MeV
time /ns	detector 1	detector 2
8	0	0
16	0	0
24	0	0
32	0	0
40	0	0
48	0	0
56	0	0
64	0	0
72	0	0
80	0	0
88	0	0
96	0	0
104	0	0
112	0	0
120	0	0
128	0	0
136	0	0
144	0	0
152	0	0
160	0	0
168	0	0
176	0	0
184	0	0
192	0	0
200	0	0
208	0	0
216	0	0
224	0	0
232	0	0
240	0	0
248	0	0
256	0	0
264	0	0
272	0	0
280	0	0
288	0	0
296	0	0
304	0	0
312	0	0
320	0	0
328	0	0
336	0	0
344	0	0
352	0	1
360	0	0
368	0	0
376	0	0
384	0	0
392	0	0
400	0	0
408	0	0
416	0	0
424	0	0
432	0	0
440	0	0
448	0	0
456	0	0
464	0	0
472	0	0
480	0	0
488	0	0
496	0	0
504	0	0
512	0	0
520	0	0
528	0	0
536	0	0
544	0	0
552	0	0
560	0	0
568	0	0
576	0	0
584	0	0
592	0	0
600	0	0
608	0	0
616	0	0
624	0	0
632	0	0
640	0	0
648	0	0
656	1	0
664	0	0
672	0	0
680	0	0
688	0	0
696	0	0
704	0	0
712	0	0
720	0	0
728	0	0
736	0	0
744	0	0
752	0	0
760	0	0
768	0	0
776	0	0
784	0	0
792	0	0
800	0	0
808	0	0
816	0	0
824	0	0
832	0	0
840	0	0
848	0	0
856	0	0
864	0	0
872	0	0
880	0	0
888	0	0
896	0	0
904	0	0
912	0	0
920	0	0
928	0	0
936	0	0
944	0	0
952	0	0
960	0	0
968	0	0
976	0	0
984	0	0
992	0	0
1000	0	0
1008	0	0
1016	0	0
1024	0	0
1032	0	0
1040	0	0
1048	0	0
1056	0	0
1064	0	0
1072	0	0
1080	0	0
1088	0	0
1096	0	0
1104	0	0
1112	0	0
1120	0	0
1128	0	0
1136	0	0
1144	0	0
1152	0	0
1160	0	0
1168	0	0
1176	0	0
1184	0	0
1192	0	0
1200	0	0
1208	0	0
1216	0	0
1224	0	0
1232	0	0
1240	0	0
1248	0	0
1256	0	0
1264	0	0
1272	0	0
1280	0	0
1288	0	0
1296	0	0
1304	0	0
1312	0	0
1320	0	0
1328	0	0
1336	0	0
1344	0	0
1352	0	0
1360	0	0
1368	0	0
1376	0	0
1384	0	0
1392	0	0
1400	0	0
1408	0	0
1416	0	0
1424	0	0
1432	0	0
1440	0	0
1448	0	0
1456	0	0
1464	0	0
1472	0	0
1480	0	0
1488	0	0
1496	0	0
1504	0	0
1512	0	0
1520	0	0
1528	0	0
1536	0	0
1544	0	0
1552	0	0
1560	0	0
1568	0	0
1576	0	0
1584	0	0
1592	0	0
1600	0	0
1608	0	0
1616	0	0
1624	0	0
1632	0	0
1640	0	0
1648	0	0
1656	0	0
1664	0	0
1672	0	0
1680	0	0
1688	0	0
1696	0	0
1704	0	0
1712	0	0
1720	0	0
1728	0	0
1736	1	0
1744	0	0
1752	0	0
1760	0	0
1768	0	0
1776	0	0
1784	0	0
1792	0	0
1800	0	0
1808	0	0
1816	0	0
1824	0	0
1832	0	0
1840	0	0
1848	0	0
1856	0	0
1864	0	0
1872	0	0
1880	0	0
1888	0	0
1896	0	0
1904	0	0
1912	0	0
1920	0	0
1928	0	0
1936	0	0
1944	0	0
1952	0	0
1960	0	0
1968	0	0
1976	0	0
1984	0	0
1992	0	0
2000	0	0
2008	1	0
2016	0	0
2024	0	0
2032	0	0
2040	0	0
2048	0	0
2056	0	0
2064	0	0
2072	0	0
2080	0	0
2088	0	0
2096	0	0
2104	0	0
2112	0	0
2120	0	0
2128	0	0
2136	0	0
2144	0	0
2152	0	0
2160	0	0
2168	0	0
2176	0	0
2184	0	0
2192	0	0
2200	0	0
2208	0	0
2216	0	0
2224	0	0
2232	0	0
2240	0	0
2248	0	0
2256	0	0
2264	0	0
2272	0	0
2280	0	0
2288	0	0
2296	0	0
2304	0	0
2312	0	0
2320	0	0
2328	0	0
2336	0	0
2344	0	0
2352	0	0
2360	0	0
2368	0	0
2376	0	0
2384	0	0
2392	0	0
2400	0	0
2408	0	0
2416	0	0
2424	0	0
2432	0	0
2440	0	0
2448	0	0
2456	0	0
2464	0	0
2472	0	0
2480	0	0
2488	0	0
2496	0	0
2504	0	0
2512	0	0
2520	0	0
2528	0	0
2536	0	0
2544	0	0
2552	0	0
2560	0	0
2568	0	0
2576	0	0
2584	0	0
2592	0	0
2600	0	0
2608	0	0
2616	0	0
2624	0	0
2632	0	0
2640	0	0
2648	0	0
2656	0	0
2664	0	0
2672	0	0
2680	0	0
2688	0	0
2696	0	0
2704	0	0
2712	0	0
2720	0	0
2728	0	0
2736	0	0
2744	0	0
2752	1	0
2760	0	0
2768	0	0
2776	0	0
2784	0	0
2792	0	0
2800	0	0
2808	0	0
2816	0	0
2824	0	0
2832	0	0
2840	0	0
2848	0	0
2856	0	0
2864	1	0
2872	0	0
2880	0	0
2888	0	0
2896	0	0
2904	0	0
2912	0	0
2920	0	0
2928	0	0
2936	0	0
2944	0	0
2952	0	0
2960	0	0
2968	0	0
2976	0	0
2984	0	0
2992	0	0
3000	0	0
3008	0	0
3016	0	0
3024	0	0
3032	0	0
3040	0	0
3048	0	0
3056	0	0
3064	0	0
3072	0	0
3080	0	0
3088	0	0
3096	0	0
3104	0	0
3112	0	0
3120	0	0
3128	0	0
3136	0	0
3144	0	0
3152	0	0
3160	0	0
3168	0	0
3176	0	0
3184	0	0
3192	0	0
3200	0	0
3208	0	0
3216	0	0
3224	0	0
3232	0	0
3240	0	0
3248	0	0
3256	0	0
3264	0	0
3272	0	0
3280	0	0
3288	0	0
3296	0	0
3304	0	0
3312	0	0
3320	0	0
3328	0	0
3336	0	0
3344	0	0
3352	0	0
3360	0	0
3368	0	0
3376	0	0
3384	0	0
3392	0	0
3400	0	0
3408	0	0
3416	0	0
3424	0	0
3432	0	0
3440	0	0
3448	0	0
3456	0	0
3464	0	0
3472	0	0
3480	0	0
3488	0	0
3496	0	0
3504	0	0
3512	0	0
3520	0	0
3528	0	0
3536	0	0
3544	0	0
3552	0	0
3560	0	0
3568	0	0
3576	0	0
3584	0	0
3592	0	0
3600	0	0
3608	0	0
3616	0	0
3624	0	0
3632	0	0
3640	0	0
3648	0	0
3656	0	0
3664	0	0
3672	0	0
3680	0	0
3688	0	0
3696	0	0
3704	0	0
3712	0	0
3720	0	0
3728	0	0
3736	0	0
3744	0	0
3752	0	0
3760	0	0
3768	0	0
3776	0	0
3784	0	0
3792	0	0
3800	0	0
3808	0	0
3816	0	0
3824	0	0
3832	0	0
3840	0	0
3848	0	0
3856	0	0
3864	0	0
3872	0	0
3880	0	0
3888	0	0
3896	0	0
3904	0	0
3912	0	0
3920	0	0
3928	0	0
3936	0	0
3944	0	0
3952	0	0
3960	0	0
3968	0	0
3976	0	0
3984	0	0
3992	0	0
4000	0	0
4008	0	0
4016	0	0
4024	0	0
4032	0	0
4040	0	0
4048	0	0
4056	0	0
4064	0	0
4072	0	0
4080	0	0
4088	0	0
4096	0	0
4104	0	0
4112	0	0
4120	0	0
4128	0	0
4136	0	0
4144	0	0
4152	0	0
4160	0	0
4168	0	0
4176	0	0
4184	0	0
4192	0	0
4200	0	0
4208	0	0
4216	0	0
4224	0	0
4232	0	0
4240	0	0
4248	0	0
4256	0	0
4264	0	0
4272	0	0
4280	0	0
4288	0	0
4296	0	0
4304	0	0
4312	0	0
4320	0	0
4328	0	0
4336	0	0
4344	0	0
4352	0	0
4360	0	0
4368	0	0
4376	0	0
4384	0	0
4392	0	0
4400	0	0
4408	0	0
4416	0	0
4424	0	0
4432	0	0
4440	0	0
4448	0	0
4456	0	0
4464	0	0
4472	0	0
4480	0	0
4488	0	0
4496	0	0
4504	0	0
4512	0	0
4520	0	0
4528	0	0
4536	0	0
4544	0	0
4552	0	0
4560	0	0
4568	0	0
4576	0	0
4584	0	0
4592	0	0
4600	0	0
4608	0	0
4616	0	0
4624	0	0
4632	0	0
4640	0	0
4648	0	0
4656	0	0
4664	0	0
4672	0	0
4680	0	0
4688	0	0
4696	0	0
4704	0	0
4712	0	0
4720	0	0
4728	0	0
4736	0	0
4744	0	0
4752	0	0
4760	0	0
4768	0	0
4776	0	0
4784	0	0
4792	0	0
4800	0	0
4808	0	0
4816	0	0
4824	0	0
4832	0	0
4840	0	0
4848	0	0
4856	0	0
4864	0	0
4872	0	0
4880	0	0
4888	0	0
4896	0	0
4904	0	0
4912	0	0
4920	0	0
4928	0	0
4936	0	0
4944	0	0
4952	0	0
4960	0	0
4968	0	0
4976	0	0
4984	0	0
4992	0	0
5000	0	0
5008	0	0
5016	0	0
5024	0	0
5032	0	0
5040	0	0
5048	0	0
5056	0	0
5064	0	0
5072	0	0
5080	0	0
5088	0	0
5096	0	0
5104	0	0
5112	0	0
5120	0	0
5128	0	0
5136	0	0
5144	0	0
5152	0	0
5160	0	0
5168	0	0
5176	0	0
5184	0	0
5192	0	0
5200	0	0
5208	0	0
5216	0	0
5224	0	0
5232	0	0
5240	0	0
5248	0	0
5256	0	0
5264	0	0
5272	0	0
5280	0	0
5288	0	0
5296	0	0
5304	0	0
5312	0	0
5320	0	0
5328	0	0
5336	0	0
5344	0	0
5352	0	0
5360	0	0
5368	0	0
5376	0	0
5384	0	0
5392	0	0
5400	0	0
5408	0	0
5416	0	0
5424	0	0
5432	0	0
5440	0	0
5448	0	0
5456	0	0
5464	0	0
5472	0	0
5480	0	0
5488	0	0
5496	0	0
5504	0	0
5512	0	0
5520	0	0
5528	0	0
5536	0	0
5544	0	0
5552	0	0
5560	0	0
5568	0	0
5576	0	0
5584	0	0
5592	0	0
5600	0	0
5608	0	0
5616	0	0
5624	0	0
5632	0	0
5640	0	0
5648	0	0
5656	0	0
5664	0	0
5672	0	0
5680	0	0
5688	0	0
5696	0	0
5704	0	0
5712	0	0
5720	0	0
5728	0	0
5736	0	0
5744	0	0
5752	0	0
5760	0	0
5768	0	0
5776	0	0
5784	0	0
5792	0	0
5800	0	0
5808	0	0
5816	0	1
5824	0	0
5832	1	0
5840	0	0
5848	0	0
5856	0	0
5864	0	0
5872	0	0
5880	0	0
5888	0	0
5896	0	0
5904	1	0
5912	0	0
5920	0	0
5928	0	0
5936	0	0
5944	0	0
5952	0	0
5960	0	0
5968	0	0
5976	0	0
5984	0	0
5992	0	0
6000	0	0
6008	0	0
6016	0	0
6024	0	0
6032	0	0
6040	0	0
6048	0	0
6056	0	0
6064	0	0
6072	0	0
6080	0	0
6088	0	0
6096	0	0
6104	0	0
6112	0	0
6120	0	0
6128	0	0
6136	0	0
6144	0	0
6152	0	0
6160	0	0
6168	0	0
6176	0	0
6184	0	0
6192	0	0
6200	0	0
6208	0	0
6216	0	0
6224	0	0
6232	0	0
6240	0	0
6248	0	0
6256	0	0
6264	0	0
6272	0	0
6280	0	0
6288	0	0
6296	0	0
6304	0	0
6312	0	0
6320	0	0
6328	0	0
6336	0	0
6344	0	0
6352	0	0
6360	0	0
6368	0	0
6376	0	0
6384	0	0
6392	0	0
6400	0	0
6408	0	0
6416	0	0
6424	0	0
6432	0	0
6440	0	0
6448	0	0
6456	0	0
6464	0	0
6472	0	0
6480	0	0
6488	0	0
6496	0	0
6504	0	0
6512	0	0
6520	0	0
6528	0	0
6536	0	0
6544	0	0
6552	0	0
6560	0	0
6568	0	0
6576	0	0
6584	0	0
6592	0	0
6600	0	0
6608	0	0
6616	0	0
6624	0	0
6632	0	0
6640	0	0
6648	0	0
6656	0	0
6664	0	0
6672	0	0
6680	0	0
6688	0	0
6696	0	0
6704	0	0
6712	0	0
6720	0	0
6728	0	0
6736	0	0
6744	0	0
6752	0	0
6760	0	0
6768	0	0
6776	0	0
6784	0	0
6792	0	0
6800	0	0
6808	0	0
6816	0	0
6824	0	0
6832	0	0
6840	0	0
6848	0	0
6856	0	0
6864	0	0
6872	0	0
6880	0	0
6888	0	0
6896	0	0
6904	0	0
6912	0	0
6920	0	0
6928	0	0
6936	0	0
6944	0	0
6952	0	0
6960	0	0
6968	0	0
6976	0	0
6984	0	0
6992	0	0
7000	0	0
7008	0	0
7016	0	0
7024	0	1
7032	0	0
7040	0	0
7048	0	0
7056	0	0
7064	0	0
7072	0	0
7080	0	0
7088	0	0
7096	0	0
7104	0	0
7112	0	0
7120	0	0
7128	0	0
7136	0	0
7144	0	0
7152	0	0
7160	0	0
7168	0	0
7176	0	0
7184	0	0
7192	0	0
7200	0	0
7208	5	16
7216	81	260
7224	297	1027
7232	597	1858
7240	841	2779
7248	1021	3385
7256	1206	3652
7264	1204	3848
7272	1260	3743
7280	1249	3979
7288	1259	3989
7296	1356	4284
7304	1338	4303
7312	1189	3808
7320	830	2682
7328	570	1507
7336	386	813
7344	456	631
7352	772	986
7360	1192	1498
7368	1647	1999
7376	1916	2567
7384	2329	3137
7392	2670	3464
7400	3118	4075
7408	3375	4515
7416	3792	4892
7424	3929	5306
7432	4162	5413
7440	4129	5250
7448	3815	5118
7456	3738	5013
7464	3525	4747
7472	3326	4617
7480	3179	4415
7488	2982	4134
7496	2986	3927
7504	2838	3833
7512	2666	3704
7520	2628	3598
7528	2446	3351
7536	2394	3237
7544	2292	3076
7552	2269	3014
7560	2050	2845
7568	1983	2706
7576	1914	2617
7584	1794	2559
7592	1809	2415
7600	1740	2401
7608	1641	2318
7616	1639	2200
7624	1520	2053
7632	1485	2024
7640	1455	1904
7648	1379	1809
7656	1285	1787
7664	1186	1695
7672	1233	1708
7680	1155	1642
7688	1159	1574
7696	1047	1557
7704	1099	1439
7712	967	1407
7720	949	1299
7728	899	1279
7736	905	1252
7744	868	1203
7752	778	1142
7760	756	1079
7768	725	1092
7776	701	1008
7784	721	908
7792	653	851
7800	658	935
7808	705	896
7816	761	1280
7824	909	2024
7832	1201	2846
7840	1464	3545
7848	1622	4107
7856	1728	4483
7864	1698	4535
7872	1700	4541
7880	1638	4647
7888	1801	4823
7896	1704	4995
7904	1800	4903
7912	1516	4078
7920	1116	2696
7928	891	1766
7936	735	1201
7944	916	1140
7952	1218	1496
7960	1533	2108
7968	1894	2495
7976	2291	3046
7984	2687	3511
7992	3088	3942
8000	3426	4546
8008	3598	5007
8016	4058	5330
8024	4238	5666
8032	4223	5780
8040	4217	5653
8048	4033	5428
8056	3856	5065
8064	3662	4947
8072	3517	4739
8080	3293	4518
8088	3184	4395
8096	3080	4221
8104	3011	3944
8112	2829	3839
8120	2778	3612
8128	2571	3445
8136	2475	3290
8144	2331	3292
8152	2340	3236
8160	2260	3090
8168	2134	2902
8176	2065	2893
8184	2021	2558
8192	1870	2556
8200	1713	2470
8208	1682	2318
8216	1697	2327
8224	1634	2203
8232	1585	2131
8240	1535	2090
8248	1374	1990
8256	1381	1900
8264	1328	1866
8272	1316	1774
8280	1185	1687
8288	1177	1663
8296	1140	1560
8304	1115	1467
8312	1040	1372
8320	969	1435
8328	973	1384
8336	940	1315
8344	883	1229
8352	906	1149
8360	852	1138
8368	816	1096
8376	798	1063
8384	768	1006
8392	705	1012
8400	713	972
8408	687	927
8416	637	901
8424	629	793
8432	610	842
8440	580	736
8448	526	784
8456	517	785
8464	535	692
8472	477	670
8480	502	697
8488	448	670
8496	469	591
8504	418	555
8512	406	531
8520	386	575
8528	397	519
8536	380	483
8544	357	501
8552	362	448
8560	356	491
8568	321	435
8576	281	396
8584	312	449
8592	297	411
8600	296	344
8608	245	347
8616	249	350
8624	244	347
8632	276	351
8640	193	313
8648	201	300
8656	220	279
8664	186	282
8672	198	261
8680	232	247
8688	182	251
8696	173	260
8704	164	253
8712	160	235
8720	173	245
8728	167	240
8736	180	186
8744	161	197
8752	144	192
8760	150	199
8768	152	195
8776	164	178
8784	114	159
8792	114	143
8800	109	160
8808	115	174
8816	132	161
8824	111	136
8832	122	148
8840	106	139
8848	102	137
8856	90	135
8864	85	135
8872	109	99
8880	71	111
8888	72	118
8896	70	101
8904	101	111
8912	100	123
8920	68	109
8928	73	97
8936	74	100
8944	70	104
8952	74	90
8960	86	83
8968	65	91
8976	65	77
8984	67	78
8992	77	80
9000	70	77
9008	56	69
9016	49	72
9024	55	77
9032	58	69
9040	48	82
9048	70	69
9056	51	66
9064	41	82
9072	43	80
9080	42	60
9088	41	67
9096	41	58
9104	49	55
9112	44	59
9120	42	60
9128	37	55
9136	42	50
9144	49	46
9152	40	57
9160	29	47
9168	34	47
9176	46	49
9184	36	57
9192	50	42
9200	31	55
9208	33	48
9216	31	40
9224	21	46
9232	31	42
9240	41	36
9248	28	34
9256	26	37
9264	32	41
9272	34	34
9280	31	32
9288	23	49
9296	29	35
9304	34	39
9312	27	23
9320	25	28
9328	33	38
9336	29	33
9344	27	37
9352	31	27
9360	30	29
9368	29	30
9376	22	39
9384	26	26
9392	27	21
9400	27	38
9408	34	40
9416	25	23
9424	20	24
9432	22	34
9440	30	33
9448	23	30
9456	24	25
9464	25	46
9472	29	37
9480	22	36
9488	21	34
9496	20	26
9504	30	26
9512	14	26
9520	23	26
9528	26	30
9536	26	33
9544	22	32
9552	21	38
9560	31	22
9568	16	33
9576	16	32
9584	27	31
9592	23	38
9600	20	28
9608	13	27
9616	20	22
9624	23	21
9632	13	23
9640	21	29
9648	20	31
9656	17	27
9664	23	23
9672	15	31
9680	24	32
9688	17	21
9696	19	23
9704	17	25
9712	21	26
9720	17	32
9728	10	29
9736	19	26
9744	24	21
9752	19	20
9760	21	30
9768	23	22
9776	17	20
9784	23	27
9792	14	28
9800	15	19
9808	15	18
9816	11	20
9824	20	20
9832	13	29
9840	17	20
9848	19	18
9856	18	24
9864	16	20
9872	19	26
9880	23	19
9888	11	11
9896	11	26
9904	23	15
9912	11	31
9920	11	22
9928	23	15
9936	18	15
9944	23	15
9952	22	15
9960	9	23
9968	16	22
9976	11	18
9984	11	27
9992	14	16
10000	12	25
10008	15	18
10016	12	23
10024	12	20
10032	9	25
10040	12	16
10048	14	14
10056	11	26
10064	13	21
10072	10	13
10080	14	17
10088	17	9
10096	24	25
10104	9	13
10112	20	18
10120	15	10
10128	5	20
10136	18	16
10144	17	14
10152	20	11
10160	18	17
10168	22	13
10176	6	24
10184	15	23
10192	10	18
10200	17	28
10208	15	15
10216	18	14
10224	18	25
10232	8	13
10240	16	23
10248	12	24
10256	10	18
10264	16	16
10272	23	24
10280	18	13
10288	12	9
10296	13	11
10304	7	20
10312	16	18
10320	15	13
10328	13	16
10336	7	18
10344	9	15
10352	8	16
10360	13	13
10368	20	11
10376	15	22
10384	10	11
10392	7	16
10400	8	13
10408	12	17
10416	11	16
10424	18	8
10432	5	13
10440	15	18
10448	14	19
10456	8	7
10464	10	17
10472	16	13
10480	10	20
10488	13	12
10496	19	14
10504	7	23
10512	14	12
10520	15	9
10528	12	9
10536	10	18
10544	7	13
10552	13	9
10560	6	20
10568	13	9
10576	19	19
10584	11	11
10592	5	10
10600	8	13
10608	11	12
10616	13	10
10624	8	15
10632	8	9
10640	10	9
10648	11	16
10656	14	17
10664	16	20
10672	8	18
10680	8	18
10688	13	12
10696	13	11
10704	6	11
10712	11	8
10720	11	14
10728	8	16
10736	10	11
10744	11	8
10752	13	10
10760	12	10
10768	12	14
10776	10	20
10784	11	14
10792	9	12
10800	8	9
10808	8	25
10816	11	12
10824	12	16
10832	8	11
10840	6	19
10848	9	15
10856	13	9
10864	10	10
10872	8	12
10880	8	14
10888	6	11
10896	4	13
10904	6	15
10912	12	19
10920	10	11
10928	6	7
10936	11	7
10944	7	14
10952	3	19
10960	13	9
10968	13	14
10976	10	18
10984	13	16
10992	9	14
11000	10	10
11008	14	8
11016	10	7
11024	6	14
11032	11	12
11040	6	15
11048	10	14
11056	9	12
11064	7	15
11072	4	12
11080	7	12
11088	8	12
11096	9	16
11104	8	7
11112	10	13
11120	15	10
11128	7	12
11136	9	9
11144	7	13
11152	7	11
11160	11	24
11168	7	7
11176	13	16
11184	8	12
11192	10	8
11200	10	10
11208	11	14
11216	8	8
11224	15	9
11232	4	2
11240	9	8
11248	9	11
11256	6	12
11264	7	10
11272	8	8
11280	14	9
11288	5	9
11296	9	12
11304	11	10
11312	11	7
11320	4	13
11328	9	11
11336	7	12
11344	10	10
11352	3	16
11360	7	8
11368	7	11
11376	12	14
11384	10	12
11392	17	8
11400	3	12
11408	9	8
11416	10	15
11424	6	9
11432	6	13
11440	10	6
11448	3	10
11456	7	8
11464	8	12
11472	3	4
11480	5	9
11488	2	11
11496	12	14
11504	3	8
11512	6	8
11520	8	8
11528	5	16
11536	5	7
11544	7	10
11552	13	10
11560	5	6
11568	4	16
11576	8	13
11584	10	6
11592	13	8
11600	5	12
11608	6	8
11616	3	11
11624	12	9
11632	8	3
11640	7	10
11648	10	6
11656	11	12
11664	7	9
11672	6	10
11680	5	9
11688	10	5
11696	9	6
11704	8	12
11712	7	7
11720	4	8
11728	5	5
11736	5	10
11744	13	5
11752	6	12
11760	8	9
11768	11	5
11776	11	8
11784	5	5
11792	8	10
11800	8	11
11808	7	6
11816	8	6
11824	3	4
11832	11	4
11840	4	8
11848	8	10
11856	3	7
11864	7	12
11872	9	5
11880	6	8
11888	6	9
11896	8	10
11904	5	8
11912	4	9
11920	3	10
11928	5	14
11936	2	5
11944	8	5
11952	5	12
11960	7	5
11968	10	7
11976	5	5
11984	6	8
11992	8	6
12000	6	7
12008	6	7
12016	6	3
12024	6	11
12032	3	3
12040	7	5
12048	4	9
12056	7	3
12064	8	7
12072	10	10
12080	6	13
12088	2	4
12096	6	5
12104	5	6
12112	6	6
12120	11	5
12128	9	6
12136	5	7
12144	4	8
12152	7	5
12160	6	2
12168	7	7
12176	10	7
12184	9	10
12192	0	4
12200	6	7
12208	6	7
12216	6	10
12224	7	10
12232	4	12
12240	6	5
12248	4	6
12256	5	2
12264	5	6
12272	5	8
12280	5	3
12288	6	2
12296	6	5
12304	7	8
12312	9	8
12320	7	7
12328	5	5
12336	2	5
12344	3	1
12352	4	8
12360	4	6
12368	5	5
12376	1	9
12384	4	9
12392	7	5
12400	12	1
12408	4	4
12416	6	4
12424	2	5
12432	3	3
12440	5	5
12448	8	9
12456	3	4
12464	8	4
12472	5	3
12480	2	7
12488	4	4
12496	3	6
12504	3	4
12512	10	3
12520	2	4
12528	2	6
12536	5	4
12544	7	9
12552	7	5
12560	5	5
12568	4	7
12576	3	4
12584	1	10
12592	3	7
12600	7	8
12608	6	5
12616	4	3
12624	8	2
12632	5	10
12640	6	7
12648	5	7
12656	1	4
12664	1	12
12672	3	3
12680	2	13
12688	5	9
12696	2	4
12704	4	4
12712	8	6
12720	1	7
12728	7	9
12736	10	4
12744	0	2
12752	4	6
12760	7	8
12768	4	3
12776	5	4
12784	2	5
12792	4	10
12800	7	5
12808	6	6
12816	7	4
12824	1	3
12832	5	11
12840	4	6
12848	4	4
12856	2	1
12864	0	3
12872	2	5
12880	5	8
12888	6	2
12896	6	1
12904	6	4
12912	3	3
12920	2	1
12928	4	4
12936	5	4
12944	3	6
12952	7	7
12960	4	5
12968	2	7
12976	7	4
12984	2	3
12992	4	8
13000	4	6
13008	3	1
13016	4	4
13024	9	8
13032	2	4
13040	9	6
13048	1	10
13056	2	5
13064	6	5
13072	5	7
13080	3	7
13088	3	5
13096	2	6
13104	5	3
13112	9	4
13120	7	5
13128	1	6
13136	3	9
13144	1	6
13152	3	7
13160	9	4
13168	5	6
13176	1	8
13184	4	4
13192	4	8
13200	2	5
13208	4	5
13216	5	3
13224	4	4
13232	6	4
13240	2	11
13248	2	3
13256	3	2
13264	4	3
13272	2	5
13280	3	5
13288	7	6
13296	3	4
13304	7	5
13312	6	4
13320	5	3
13328	2	5
13336	2	2
13344	3	4
13352	8	7
13360	5	4
13368	2	5
13376	4	4
13384	7	6
13392	1	8
13400	6	6
13408	1	1
13416	2	5
13424	7	2
13432	5	5
13440	5	5
13448	4	6
13456	0	8
13464	0	3
13472	5	4
13480	2	6
13488	1	4
13496	4	4
13504	3	3
13512	3	3
13520	4	3
13528	2	0
13536	5	2
13544	5	4
13552	4	2
13560	4	8
13568	7	0
13576	2	3
13584	2	5
13592	4	2
13600	5	4
13608	5	3
13616	2	2
13624	4	1
13632	2	5
13640	3	2
13648	1	3
13656	4	4
13664	4	4
13672	5	2
13680	4	2
13688	3	5
13696	3	5
13704	3	3
13712	3	2
13720	5	5
13728	1	6
13736	3	1
13744	4	4
13752	1	5
13760	2	4
13768	2	4
13776	3	3
13784	2	6
13792	7	1
13800	2	4
13808	5	7
13816	2	4
13824	7	4
13832	3	2
13840	6	3
13848	3	4
13856	4	1
13864	2	2
13872	1	3
13880	2	4
13888	2	2
13896	4	3
13904	2	2
13912	1	4
13920	4	1
13928	2	4
13936	2	3
13944	2	2
13952	3	4
13960	2	4
13968	5	9
13976	1	4
13984	2	7
13992	2	4
14000	4	5
14008	1	3
14016	3	4
14024	2	2
14032	5	6
14040	1	3
14048	2	2
14056	6	5
14064	4	4
14072	2	4
14080	0	1
14088	4	3
14096	2	5
14104	2	3
14112	1	1
14120	2	4
14128	1	3
14136	3	4
14144	2	7
14152	3	3
14160	3	4
14168	2	3
14176	2	4
14184	0	3
14192	1	10
14200	1	4
14208	0	6
14216	2	1
14224	2	5
14232	3	4
14240	2	2
14248	3	2
14256	1	3
14264	1	2
14272	1	3
14280	6	3
14288	3	5
14296	3	2
14304	3	5
14312	2	1
14320	1	1
14328	3	2
14336	3	5
14344	4	3
14352	2	8
14360	1	2
14368	4	3
14376	1	2
14384	3	4
14392	3	2
14400	3	4
14408	1	1
14416	2	4
14424	2	3
14432	3	3
14440	3	1
14448	5	6
14456	2	1
14464	3	5
14472	5	2
14480	5	4
14488	2	5
14496	2	1
14504	1	0
14512	1	2
14520	3	3
14528	3	3
14536	2	2
14544	2	2
14552	3	6
14560	1	1
14568	2	2
14576	6	3
14584	2	4
14592	0	2
14600	5	2
14608	3	3
14616	3	1
14624	1	2
14632	1	4
14640	2	1
14648	4	4
14656	4	4
14664	3	3
14672	3	3
14680	5	2
14688	3	4
14696	0	3
14704	1	4
14712	3	3
14720	0	2
14728	4	4
14736	4	3
14744	1	0
14752	4	2
14760	1	2
14768	3	4
14776	0	2
14784	3	4
14792	5	5
14800	4	7
14808	2	2
14816	1	3
14824	4	2
14832	0	0
14840	3	3
14848	3	3
14856	3	3
14864	4	3
14872	3	3
14880	2	3
14888	5	3
14896	6	2
14904	2	0
14912	2	2
14920	2	4
14928	3	3
14936	6	4
14944	1	2
14952	5	4
14960	4	3
14968	5	5
14976	4	3
14984	2	1
14992	5	3
15000	1	5
15008	5	0
15016	2	1
15024	1	3
15032	1	4
15040	0	4
15048	1	3
15056	1	1
15064	1	0
15072	5	2
15080	4	3
15088	3	1
15096	3	3
15104	5	5
15112	2	0
15120	6	0
15128	1	6
15136	4	2
15144	3	1
15152	2	1
15160	0	2
15168	3	1
15176	0	0
15184	3	1
15192	1	5
15200	5	2
15208	1	2
15216	2	2
15224	2	2
15232	1	5
15240	5	4
15248	3	2
15256	0	2
15264	4	2
15272	4	2
15280	2	3
15288	2	0
15296	2	4
15304	2	1
15312	2	1
15320	1	3
15328	4	0
15336	1	1
15344	2	3
15352	1	2
15360	0	5
15368	5	1
15376	5	1
15384	2	1
15392	5	2
15400	1	3
15408	2	5
15416	5	4
15424	2	1
15432	4	4
15440	1	2
15448	0	3
15456	9	0
15464	3	5
15472	3	3
15480	3	1
15488	2	2
15496	2	2
15504	1	4
15512	2	1
15520	2	2
15528	2	2
15536	2	1
15544	3	1
15552	2	5
15560	1	4
15568	2	1
15576	1	2
15584	1	5
15592	2	1
15600	1	3
15608	2	2
15616	2	3
15624	1	3
15632	2	0
15640	0	1
15648	2	0
15656	3	3
15664	1	0
15672	3	1
15680	1	2
15688	2	3
15696	0	3
15704	1	1
15712	2	3
15720	2	2
15728	2	2
15736	1	1
15744	1	1
15752	3	2
15760	0	0
15768	1	6
15776	0	2
15784	2	2
15792	4	4
15800	2	3
15808	1	3
15816	3	4
15824	0	1
15832	0	5
15840	1	2
15848	2	5
15856	2	2
15864	1	2
15872	4	0
15880	2	6
15888	0	3
15896	2	0
15904	1	3
15912	3	3
15920	0	3
15928	2	4
15936	3	1
15944	2	3
15952	2	3
15960	2	0
15968	1	1
15976	2	2
15984	1	1
[truncated: 6,002 more rows]

## Sheet: Standard-4.46% C
energy	8.5 MeV			energy	11.6 MeV
time /ns	detector 1	detector 2		time /ns	detector 1	detector 2
8	0	0		8	0	0
16	0	0		16	0	0
24	0	0		24	0	0
32	0	0		32	0	0
40	0	0		40	0	0
48	0	0		48	0	0
56	0	0		56	0	0
64	0	0		64	0	0
72	0	0		72	0	0
80	0	0		80	0	0
88	0	0		88	0	0
96	0	0		96	0	0
104	0	0		104	0	0
112	0	0		112	0	0
120	0	0		120	0	0
128	0	0		128	0	0
136	0	0		136	0	0
144	0	0		144	0	0
152	0	0		152	0	0
160	0	0		160	0	0
168	0	0		168	0	0
176	0	0		176	0	0
184	0	0		184	0	0
192	0	0		192	0	0
200	0	0		200	0	0
208	0	0		208	0	0
216	0	0		216	0	0
224	0	0		224	0	0
232	0	0		232	0	0
240	0	0		240	0	0
248	0	0		248	0	0
256	0	0		256	0	0
264	0	0		264	0	0
272	0	0		272	0	0
280	0	0		280	0	0
288	0	0		288	0	0
296	0	0		296	0	0
304	0	0		304	0	0
312	0	0		312	0	0
320	0	0		320	0	0
328	0	0		328	0	0
336	0	0		336	0	0
344	0	0		344	0	0
352	0	0		352	0	0
360	0	0		360	0	0
368	0	0		368	0	0
376	0	0		376	0	0
384	0	0		384	0	0
392	0	0		392	0	0
400	0	0		400	0	0
408	0	0		408	0	0
416	0	0		416	0	0
424	0	0		424	0	0
432	0	0		432	0	0
440	0	0		440	0	0
448	0	0		448	0	0
456	0	0		456	0	0
464	0	0		464	0	0
472	0	0		472	0	0
480	0	0		480	0	0
488	0	0		488	0	0
496	0	0		496	0	0
504	0	0		504	0	0
512	0	0		512	0	0
520	0	0		520	0	0
528	0	0		528	1	0
536	0	0		536	0	0
544	0	0		544	0	0
552	0	0		552	0	0
560	0	0		560	0	0
568	0	0		568	0	0
576	0	0		576	0	0
584	0	0		584	0	0
592	0	0		592	0	0
600	0	0		600	0	0
608	0	0		608	0	0
616	0	0		616	0	0
624	0	0		624	0	0
632	0	0		632	0	0
640	0	0		640	0	0
648	0	0		648	0	0
656	0	0		656	0	0
664	0	0		664	0	0
672	0	0		672	0	0
680	0	0		680	0	0
688	1	0		688	0	0
696	0	0		696	0	0
704	0	0		704	0	0
712	0	0		712	0	0
720	0	0		720	0	0
728	0	0		728	0	0
736	0	0		736	0	0
744	0	0		744	0	0
752	0	0		752	0	0
760	0	0		760	0	0
768	0	0		768	0	0
776	0	0		776	1	0
784	0	0		784	0	0
792	0	0		792	0	0
800	0	0		800	0	0
808	0	0		808	0	0
816	0	0		816	0	0
824	0	0		824	0	0
832	0	0		832	0	0
840	0	0		840	0	0
848	0	0		848	0	0
856	0	0		856	0	0
864	0	0		864	0	0
872	0	0		872	0	0
880	0	0		880	0	0
888	0	0		888	0	0
896	0	0		896	0	0
904	0	0		904	0	0
912	0	0		912	0	0
920	0	0		920	0	0
928	0	0		928	0	0
936	0	0		936	0	0
944	0	0		944	0	0
952	0	0		952	0	0
960	0	0		960	0	0
968	0	0		968	0	0
976	0	0		976	0	0
984	0	0		984	0	0
992	0	0		992	0	0
1000	0	0		1000	0	0
1008	0	0		1008	0	0
1016	0	0		1016	0	0
1024	0	0		1024	0	0
1032	0	0		1032	0	0
1040	0	0		1040	0	0
1048	0	0		1048	0	0
1056	0	0		1056	0	0
1064	0	0		1064	0	0
1072	0	0		1072	0	0
1080	0	0		1080	0	0
1088	0	0		1088	0	0
1096	0	0		1096	0	0
1104	0	0		1104	0	0
1112	0	0		1112	0	0
1120	0	0		1120	0	0
1128	0	0		1128	0	0
1136	0	0		1136	0	0
1144	0	0		1144	0	0
1152	0	0		1152	0	0
1160	0	0		1160	0	0
1168	0	0		1168	0	0
1176	0	0		1176	0	0
1184	0	0		1184	0	0
1192	0	0		1192	0	0
1200	0	0		1200	0	0
1208	0	0		1208	0	0
1216	0	0		1216	0	0
1224	0	0		1224	0	0
1232	0	0		1232	0	0
1240	0	0		1240	0	0
1248	0	0		1248	0	0
1256	0	0		1256	0	0
1264	0	0		1264	0	0
1272	0	0		1272	0	0
1280	0	0		1280	0	0
1288	0	0		1288	0	0
1296	0	0		1296	0	0
1304	0	0		1304	0	0
1312	0	0		1312	0	0
1320	0	0		1320	0	0
1328	0	0		1328	0	0
1336	0	0		1336	0	0
1344	0	0		1344	0	0
1352	0	0		1352	0	0
1360	0	0		1360	0	0
1368	0	0		1368	0	0
1376	0	0		1376	0	0
1384	0	0		1384	0	0
1392	0	0		1392	0	0
1400	0	0		1400	0	0
1408	0	0		1408	0	0
1416	0	0		1416	0	0
1424	0	0		1424	0	0
1432	0	0		1432	0	0
1440	0	0		1440	0	0
1448	0	0		1448	0	0
1456	0	0		1456	0	0
1464	0	0		1464	0	0
1472	0	0		1472	0	0
1480	0	0		1480	0	0
1488	0	0		1488	0	0
1496	0	0		1496	0	0
1504	0	0		1504	0	0
1512	0	0		1512	0	0
1520	0	0		1520	0	0
1528	0	0		1528	0	0
1536	0	0		1536	0	0
1544	0	0		1544	0	0
1552	0	0		1552	0	0
1560	0	0		1560	0	0
1568	0	0		1568	0	0
1576	0	0		1576	0	0
1584	0	0		1584	0	0
1592	0	0		1592	0	0
1600	0	0		1600	0	0
1608	0	0		1608	0	0
1616	0	0		1616	0	0
1624	0	0		1624	0	0
1632	0	0		1632	0	0
1640	0	0		1640	0	0
1648	0	0		1648	0	0
1656	0	0		1656	0	0
1664	0	0		1664	0	0
1672	0	0		1672	0	0
1680	0	0		1680	0	0
1688	0	0		1688	0	0
1696	0	0		1696	0	0
1704	0	0		1704	0	0
1712	0	0		1712	0	0
1720	0	0		1720	0	0
1728	0	0		1728	0	0
1736	0	0		1736	0	0
1744	0	0		1744	0	0
1752	0	0		1752	0	0
1760	0	0		1760	0	0
1768	0	0		1768	0	0
1776	0	0		1776	0	0
1784	0	0		1784	0	0
1792	0	0		1792	0	0
1800	0	0		1800	0	0
1808	0	0		1808	0	0
1816	0	0		1816	0	0
1824	0	0		1824	0	0
1832	0	0		1832	0	0
1840	0	0		1840	0	0
1848	0	0		1848	0	0
1856	0	0		1856	0	0
1864	0	0		1864	0	0
1872	0	0		1872	0	0
1880	0	0		1880	0	0
1888	0	0		1888	0	0
1896	0	0		1896	0	0
1904	0	0		1904	0	0
1912	0	0		1912	0	0
1920	0	0		1920	0	0
1928	0	0		1928	0	0
1936	0	0		1936	0	0
1944	0	0		1944	0	0
1952	0	0		1952	0	0
1960	0	0		1960	0	0
1968	0	0		1968	0	0
1976	0	0		1976	0	0
1984	0	0		1984	0	0
1992	0	0		1992	0	0
2000	0	0		2000	0	0
2008	0	0		2008	0	0
2016	0	0		2016	0	0
2024	0	0		2024	0	0
2032	0	0		2032	0	0
2040	0	0		2040	0	0
2048	0	0		2048	0	0
2056	0	0		2056	0	0
2064	0	0		2064	0	0
2072	0	0		2072	0	0
2080	0	0		2080	0	0
2088	0	0		2088	0	0
2096	0	0		2096	0	0
2104	0	0		2104	0	0
2112	0	0		2112	0	0
2120	0	0		2120	0	0
2128	0	0		2128	0	0
2136	0	0		2136	0	0
2144	0	0		2144	0	0
2152	0	0		2152	0	0
2160	0	0		2160	0	0
2168	0	0		2168	0	0
2176	0	0		2176	0	0
2184	0	0		2184	0	0
2192	0	0		2192	0	0
2200	0	0		2200	0	0
2208	0	0		2208	0	0
2216	0	0		2216	0	0
2224	0	0		2224	0	0
2232	0	0		2232	0	0
2240	0	0		2240	0	0
2248	0	0		2248	0	0
2256	0	0		2256	0	0
2264	0	0		2264	0	0
2272	0	0		2272	0	0
2280	0	0		2280	0	0
2288	0	0		2288	0	0
2296	0	0		2296	0	0
2304	0	0		2304	0	0
2312	0	0		2312	0	0
2320	0	0		2320	0	0
2328	0	0		2328	0	0
2336	0	0		2336	0	0
2344	0	0		2344	0	0
2352	0	0		2352	0	0
2360	0	0		2360	0	0
2368	0	0		2368	0	0
2376	0	0		2376	0	0
2384	0	0		2384	0	0
2392	0	0		2392	0	0
2400	0	0		2400	0	0
2408	0	0		2408	0	0
2416	0	0		2416	0	0
2424	0	0		2424	0	0
2432	0	0		2432	0	0
2440	0	0		2440	0	0
2448	0	0		2448	0	0
2456	0	0		2456	0	0
2464	0	0		2464	0	0
2472	0	0		2472	0	0
2480	0	0		2480	0	0
2488	0	0		2488	0	0
2496	0	0		2496	0	0
2504	0	0		2504	0	0
2512	0	0		2512	0	0
2520	0	0		2520	0	0
2528	0	0		2528	0	0
2536	0	0		2536	0	0
2544	0	0		2544	0	0
2552	0	0		2552	0	0
2560	0	0		2560	0	0
2568	0	0		2568	0	0
2576	0	0		2576	0	0
2584	0	0		2584	0	0
2592	0	0		2592	0	0
2600	0	0		2600	0	0
2608	0	0		2608	0	0
2616	0	0		2616	0	0
2624	0	0		2624	0	0
2632	0	0		2632	0	0
2640	0	0		2640	0	0
2648	0	0		2648	0	0
2656	0	0		2656	0	0
2664	0	0		2664	0	0
2672	0	0		2672	0	0
2680	0	0		2680	0	0
2688	0	0		2688	0	0
2696	0	0		2696	0	0
2704	0	0		2704	0	0
2712	0	0		2712	0	0
2720	0	0		2720	0	0
2728	0	0		2728	0	0
2736	0	0		2736	0	0
2744	0	0		2744	0	0
2752	0	0		2752	0	0
2760	0	0		2760	0	0
2768	0	0		2768	0	0
2776	0	0		2776	0	0
2784	0	0		2784	0	0
2792	0	0		2792	0	0
2800	0	0		2800	0	0
2808	0	0		2808	0	0
2816	0	0		2816	0	0
2824	0	0		2824	0	0
2832	0	0		2832	0	0
2840	0	0		2840	0	0
2848	0	0		2848	0	0
2856	0	1		2856	0	0
2864	0	0		2864	0	0
2872	0	0		2872	0	0
2880	0	0		2880	0	0
2888	0	0		2888	0	0
2896	0	0		2896	0	0
2904	0	0		2904	0	0
2912	0	0		2912	0	0
2920	0	0		2920	0	0
2928	0	0		2928	0	0
2936	0	0		2936	0	0
2944	0	0		2944	0	0
2952	0	0		2952	0	0
2960	0	0		2960	0	0
2968	0	0		2968	0	0
2976	0	0		2976	0	0
2984	0	0		2984	0	0
2992	0	0		2992	0	0
3000	0	0		3000	0	0
3008	0	0		3008	0	0
3016	0	0		3016	0	0
3024	0	0		3024	0	0
3032	0	0		3032	0	0
3040	0	0		3040	0	0
3048	0	0		3048	0	0
3056	0	0		3056	0	0
3064	0	0		3064	0	0
3072	0	0		3072	0	0
3080	0	0		3080	0	0
3088	0	0		3088	0	0
3096	0	0		3096	0	0
3104	0	0		3104	0	0
3112	0	0		3112	0	0
3120	0	0		3120	0	0
3128	0	0		3128	0	0
3136	0	0		3136	0	0
3144	0	0		3144	0	0
3152	0	0		3152	0	0
3160	0	0		3160	0	0
3168	0	0		3168	0	0
3176	0	0		3176	0	0
3184	0	0		3184	0	0
3192	0	0		3192	0	0
3200	0	0		3200	0	0
3208	0	0		3208	0	0
3216	0	0		3216	0	0
3224	0	0		3224	0	0
3232	0	0		3232	0	0
3240	0	0		3240	0	0
3248	0	0		3248	0	0
3256	0	0		3256	0	0
3264	0	0		3264	0	0
3272	0	0		3272	0	0
3280	0	0		3280	0	0
3288	0	0		3288	0	0
3296	0	0		3296	0	0
3304	0	0		3304	0	0
3312	0	0		3312	0	0
3320	0	0		3320	0	0
3328	0	0		3328	0	0
3336	0	0		3336	0	0
3344	0	0		3344	0	0
3352	0	0		3352	0	0
3360	0	0		3360	0	0
3368	0	0		3368	0	0
3376	0	0		3376	0	0
3384	0	0		3384	0	0
3392	0	0		3392	0	0
3400	0	0		3400	0	0
3408	0	0		3408	0	0
3416	0	0		3416	0	0
3424	0	0		3424	0	0
3432	0	0		3432	0	0
3440	0	0		3440	0	0
3448	0	0		3448	0	0
3456	0	0		3456	0	0
3464	0	0		3464	0	0
3472	0	0		3472	0	0
3480	0	0		3480	0	0
3488	0	0		3488	0	0
3496	0	0		3496	0	0
3504	0	0		3504	0	0
3512	0	0		3512	0	0
3520	0	0		3520	0	0
3528	0	0		3528	0	0
3536	0	0		3536	0	0
3544	0	0		3544	0	0
3552	0	0		3552	0	0
3560	0	0		3560	0	0
3568	0	0		3568	0	0
3576	0	0		3576	0	0
3584	0	0		3584	0	0
3592	0	0		3592	0	0
3600	0	0		3600	0	0
3608	0	0		3608	0	0
3616	0	0		3616	0	0
3624	0	0		3624	0	0
3632	0	0		3632	0	0
3640	0	0		3640	0	0
3648	0	0		3648	0	0
3656	0	0		3656	0	0
3664	0	0		3664	0	0
3672	0	0		3672	0	0
3680	0	0		3680	0	0
3688	0	0		3688	0	0
3696	0	0		3696	0	0
3704	0	0		3704	0	0
3712	0	0		3712	0	0
3720	0	0		3720	0	0
3728	0	0		3728	1	0
3736	0	0		3736	0	0
3744	0	0		3744	0	0
3752	0	0		3752	0	0
3760	0	0		3760	0	0
3768	0	0		3768	0	0
3776	0	0		3776	0	0
3784	0	0		3784	0	0
3792	0	0		3792	0	0
3800	0	0		3800	0	1
3808	0	0		3808	0	0
3816	0	0		3816	0	0
3824	0	0		3824	0	0
3832	0	0		3832	0	0
3840	0	0		3840	0	0
3848	0	0		3848	0	0
3856	0	0		3856	0	0
3864	0	0		3864	0	0
3872	0	0		3872	0	0
3880	0	0		3880	0	0
3888	0	0		3888	0	0
3896	0	0		3896	0	0
3904	0	0		3904	0	0
3912	0	0		3912	0	0
3920	0	0		3920	0	0
3928	0	0		3928	0	0
3936	0	0		3936	0	0
3944	0	0		3944	0	0
3952	0	0		3952	0	0
3960	0	0		3960	0	0
3968	0	0		3968	0	0
3976	0	0		3976	0	0
3984	0	0		3984	0	0
3992	0	0		3992	0	0
4000	0	0		4000	0	0
4008	0	0		4008	0	0
4016	0	0		4016	0	0
4024	0	0		4024	0	0
4032	0	0		4032	0	0
4040	0	0		4040	0	0
4048	0	0		4048	0	0
4056	0	0		4056	0	0
4064	0	0		4064	0	0
4072	0	0		4072	0	0
4080	0	0		4080	0	0
4088	0	0		4088	0	0
4096	0	0		4096	0	0
4104	0	0		4104	0	0
4112	0	0		4112	0	0
4120	0	0		4120	0	0
4128	0	0		4128	0	0
4136	0	0		4136	0	0
4144	0	0		4144	0	0
4152	0	0		4152	0	0
4160	0	0		4160	0	0
4168	0	0		4168	0	0
4176	0	0		4176	0	0
4184	0	0		4184	0	0
4192	0	0		4192	0	0
4200	0	0		4200	0	0
4208	0	0		4208	0	0
4216	0	0		4216	0	0
4224	0	0		4224	0	0
4232	0	0		4232	0	0
4240	0	0		4240	0	0
4248	0	0		4248	0	0
4256	0	0		4256	0	0
4264	1	0		4264	0	0
4272	0	0		4272	0	0
4280	0	0		4280	0	0
4288	0	0		4288	0	0
4296	0	0		4296	0	0
4304	0	0		4304	0	0
4312	0	0		4312	0	0
4320	0	0		4320	0	0
4328	0	0		4328	0	0
4336	0	0		4336	0	0
4344	0	0		4344	0	0
4352	0	0		4352	0	0
4360	0	0		4360	0	0
4368	0	0		4368	0	0
4376	0	1		4376	0	0
4384	0	0		4384	0	0
4392	0	0		4392	0	0
4400	0	0		4400	0	0
4408	0	0		4408	0	0
4416	0	0		4416	0	0
4424	0	0		4424	0	0
4432	0	0		4432	0	0
4440	0	0		4440	0	0
4448	0	0		4448	0	0
4456	0	0		4456	0	0
4464	0	0		4464	0	0
4472	0	0		4472	0	0
4480	0	0		4480	0	0
4488	0	0		4488	0	0
4496	0	0		4496	0	0
4504	0	0		4504	0	0
4512	0	0		4512	0	0
4520	0	0		4520	0	0
4528	0	0		4528	0	0
4536	0	0		4536	0	0
4544	0	0		4544	0	0
4552	0	0		4552	0	0
4560	0	0		4560	0	0
4568	0	0		4568	0	0
4576	0	0		4576	0	0
4584	0	0		4584	0	0
4592	0	0		4592	0	0
4600	0	0		4600	0	0
4608	0	0		4608	0	0
4616	0	0		4616	0	0
4624	0	0		4624	0	0
4632	0	0		4632	0	0
4640	0	0		4640	0	0
4648	0	0		4648	0	0
4656	0	0		4656	0	0
4664	0	0		4664	0	0
4672	0	0		4672	0	0
4680	0	0		4680	0	0
4688	0	0		4688	0	0
4696	0	0		4696	0	0
4704	0	0		4704	0	0
4712	0	0		4712	0	0
4720	0	0		4720	0	0
4728	0	0		4728	0	0
4736	0	0		4736	0	0
4744	0	0		4744	0	0
4752	0	0		4752	0	0
4760	0	0		4760	0	0
4768	0	0		4768	0	0
4776	0	0		4776	0	0
4784	0	0		4784	0	0
4792	0	0		4792	0	0
4800	0	0		4800	0	0
4808	0	0		4808	0	0
4816	0	0		4816	0	0
4824	0	0		4824	0	0
4832	0	0		4832	0	0
4840	0	0		4840	0	0
4848	0	0		4848	0	0
4856	0	0		4856	0	0
4864	0	0		4864	0	0
4872	0	0		4872	0	0
4880	0	0		4880	0	0
4888	0	0		4888	0	0
4896	0	0		4896	0	0
4904	0	0		4904	0	0
4912	0	0		4912	0	0
4920	0	0		4920	0	0
4928	0	0		4928	0	0
4936	0	0		4936	0	0
4944	0	0		4944	0	0
4952	0	0		4952	0	0
4960	0	0		4960	0	0
4968	0	0		4968	0	0
4976	0	0		4976	0	0
4984	0	0		4984	0	0
4992	0	0		4992	0	0
5000	0	0		5000	0	0
5008	0	0		5008	0	0
5016	0	0		5016	0	0
5024	0	0		5024	0	0
5032	0	0		5032	0	0
5040	0	0		5040	0	0
5048	0	0		5048	0	0
5056	0	0		5056	0	0
5064	0	0		5064	0	0
5072	0	0		5072	0	0
5080	0	0		5080	0	0
5088	0	0		5088	0	0
5096	0	0		5096	0	0
5104	0	0		5104	0	0
5112	0	0		5112	0	0
5120	0	0		5120	0	0
5128	0	0		5128	0	0
5136	0	0		5136	0	0
5144	0	0		5144	0	0
5152	0	0		5152	0	0
5160	0	0		5160	0	0
5168	0	0		5168	0	0
5176	0	0		5176	0	0
5184	0	0		5184	0	0
5192	0	0		5192	0	0
5200	0	0		5200	0	0
5208	0	0		5208	0	0
5216	0	0		5216	0	0
5224	0	0		5224	0	0
5232	0	0		5232	0	0
5240	0	0		5240	0	0
5248	0	0		5248	0	0
5256	0	0		5256	0	0
5264	0	0		5264	0	0
5272	0	0		5272	0	0
5280	0	0		5280	0	0
5288	0	0		5288	0	0
5296	0	0		5296	0	0
5304	0	0		5304	0	0
5312	0	0		5312	0	0
5320	0	0		5320	0	0
5328	0	0		5328	0	0
5336	0	0		5336	0	0
5344	0	0		5344	0	0
5352	0	0		5352	0	0
5360	0	0		5360	0	0
5368	0	0		5368	0	0
5376	0	0		5376	0	0
5384	0	0		5384	0	0
5392	0	0		5392	0	0
5400	0	0		5400	0	0
5408	0	0		5408	0	0
5416	0	0		5416	0	0
5424	0	0		5424	0	0
5432	1	0		5432	0	0
5440	0	0		5440	0	0
5448	0	0		5448	0	0
5456	0	0		5456	0	0
5464	0	0		5464	0	0
5472	0	0		5472	0	0
5480	0	0		5480	0	0
5488	0	0		5488	0	0
5496	0	0		5496	0	0
5504	0	0		5504	0	0
5512	0	0		5512	0	0
5520	0	0		5520	0	0
5528	0	0		5528	0	0
5536	0	0		5536	0	0
5544	0	0		5544	0	0
5552	0	0		5552	0	0
5560	0	0		5560	0	0
5568	0	0		5568	0	0
5576	0	0		5576	0	0
5584	0	0		5584	0	0
5592	1	0		5592	0	0
5600	0	0		5600	0	0
5608	0	0		5608	0	0
5616	0	0		5616	0	0
5624	0	0		5624	0	0
5632	0	0		5632	0	0
5640	0	0		5640	0	0
5648	0	0		5648	0	0
5656	0	0		5656	0	0
5664	0	0		5664	0	0
5672	0	0		5672	0	0
5680	0	0		5680	0	0
5688	0	0		5688	0	0
5696	0	0		5696	0	0
5704	0	0		5704	0	0
5712	0	0		5712	0	0
5720	0	0		5720	0	0
5728	0	0		5728	0	0
5736	0	0		5736	0	0
5744	0	0		5744	0	0
5752	0	0		5752	0	0
5760	0	0		5760	0	0
5768	0	0		5768	0	0
5776	0	0		5776	0	0
5784	0	0		5784	0	0
5792	0	0		5792	0	0
5800	0	0		5800	0	0
5808	0	0		5808	0	0
5816	0	0		5816	0	0
5824	0	0		5824	0	0
5832	0	0		5832	0	0
5840	0	0		5840	0	0
5848	0	0		5848	0	0
5856	0	0		5856	0	0
5864	0	0		5864	0	0
5872	0	0		5872	0	0
5880	0	0		5880	0	0
5888	0	0		5888	0	0
5896	0	0		5896	0	0
5904	0	0		5904	0	0
5912	0	0		5912	0	0
5920	0	0		5920	0	0
5928	0	0		5928	0	0
5936	0	0		5936	0	0
5944	0	0		5944	0	0
5952	0	0		5952	0	0
5960	0	0		5960	0	0
5968	0	0		5968	0	0
5976	0	0		5976	0	0
5984	0	0		5984	0	0
5992	0	0		5992	0	0
6000	0	0		6000	0	0
6008	0	0		6008	0	0
6016	0	0		6016	0	0
6024	0	1		6024	0	0
6032	0	0		6032	0	0
6040	0	0		6040	0	0
6048	0	0		6048	0	0
6056	0	0		6056	0	0
6064	0	0		6064	0	0
6072	0	0		6072	0	0
6080	0	0		6080	0	0
6088	0	0		6088	0	0
6096	0	0		6096	0	0
6104	0	0		6104	0	0
6112	0	0		6112	0	0
6120	0	0		6120	0	0
6128	0	0		6128	0	0
6136	0	0		6136	0	0
6144	0	0		6144	0	0
6152	0	0		6152	0	0
6160	0	0		6160	0	0
6168	0	0		6168	0	0
6176	0	0		6176	0	0
6184	0	0		6184	0	0
6192	0	0		6192	0	0
6200	0	0		6200	0	0
6208	0	0		6208	0	0
6216	0	0		6216	0	0
6224	0	0		6224	0	0
6232	0	0		6232	0	0
6240	0	0		6240	0	0
6248	0	0		6248	0	0
6256	0	0		6256	0	0
6264	0	0		6264	0	0
6272	0	0		6272	0	0
6280	0	0		6280	0	0
6288	0	0		6288	0	0
6296	0	0		6296	0	0
6304	0	0		6304	0	0
6312	0	0		6312	0	0
6320	0	0		6320	0	0
6328	0	0		6328	0	0
6336	0	0		6336	0	0
6344	0	0		6344	0	0
6352	0	0		6352	0	0
6360	0	0		6360	0	0
6368	0	0		6368	0	0
6376	0	0		6376	0	0
6384	0	0		6384	0	0
6392	0	0		6392	0	0
6400	0	0		6400	0	0
6408	0	0		6408	0	0
6416	0	0		6416	0	0
6424	0	0		6424	0	0
6432	0	0		6432	0	0
6440	0	0		6440	0	0
6448	0	0		6448	0	0
6456	0	0		6456	0	0
6464	0	0		6464	0	0
6472	0	0		6472	0	0
6480	0	0		6480	0	0
6488	0	0		6488	0	0
6496	0	0		6496	0	0
6504	0	0		6504	0	0
6512	0	0		6512	0	0
6520	0	0		6520	0	0
6528	0	0		6528	0	0
6536	0	0		6536	0	0
6544	0	0		6544	0	0
6552	0	0		6552	0	0
6560	0	0		6560	0	0
6568	0	0		6568	0	0
6576	0	0		6576	0	0
6584	0	0		6584	0	0
6592	0	0		6592	0	0
6600	0	0		6600	0	0
6608	0	0		6608	0	0
6616	0	0		6616	0	0
6624	0	0		6624	0	0
6632	0	0		6632	0	0
6640	0	0		6640	0	0
6648	0	0		6648	0	0
6656	0	0		6656	0	0
6664	0	0		6664	0	0
6672	0	0		6672	0	0
6680	0	0		6680	0	0
6688	0	0		6688	0	0
6696	0	0		6696	0	0
6704	0	0		6704	0	0
6712	0	0		6712	0	0
6720	0	0		6720	0	0
6728	0	0		6728	0	0
6736	0	0		6736	0	0
6744	0	0		6744	0	0
6752	0	0		6752	0	0
6760	0	0		6760	0	0
6768	0	0		6768	0	0
6776	0	0		6776	0	0
6784	0	0		6784	0	0
6792	0	0		6792	0	0
6800	0	0		6800	0	0
6808	0	0		6808	0	0
6816	0	0		6816	0	0
6824	0	0		6824	0	0
6832	0	0		6832	0	0
6840	0	0		6840	0	0
6848	0	0		6848	0	0
6856	0	0		6856	0	0
6864	0	0		6864	0	0
6872	0	0		6872	0	0
6880	0	0		6880	0	0
6888	0	0		6888	0	0
6896	0	0		6896	0	0
6904	0	0		6904	0	0
6912	0	0		6912	0	0
6920	0	0		6920	0	0
6928	0	0		6928	0	0
6936	0	0		6936	0	0
6944	0	0		6944	0	0
6952	0	0		6952	0	0
6960	0	0		6960	0	0
6968	0	0		6968	0	0
6976	0	0		6976	0	0
6984	0	0		6984	0	0
6992	0	0		6992	0	0
7000	0	0		7000	0	0
7008	0	0		7008	0	0
7016	0	0		7016	0	0
7024	0	0		7024	0	0
7032	0	0		7032	0	0
7040	0	0		7040	0	0
7048	0	0		7048	0	0
7056	0	0		7056	0	0
7064	0	0		7064	0	0
7072	0	0		7072	0	0
7080	0	0		7080	0	0
7088	0	0		7088	0	0
7096	0	0		7096	0	0
7104	0	0		7104	0	0
7112	0	0		7112	0	0
7120	0	0		7120	0	0
7128	0	0		7128	0	0
7136	0	0		7136	0	0
7144	0	0		7144	0	0
7152	0	0		7152	0	0
7160	0	0		7160	0	0
7168	0	0		7168	0	0
7176	0	0		7176	0	0
7184	0	0		7184	0	0
7192	0	0		7192	0	0
7200	0	0		7200	0	0
7208	2	25		7208	2	31
7216	32	366		7216	42	303
7224	127	1432		7224	128	1121
7232	257	2613		7232	255	2052
7240	372	3696		7240	387	2884
7248	466	4663		7248	458	3576
7256	534	5236		7256	496	3914
7264	554	5367		7264	547	4140
7272	617	5404		7272	549	4219
7280	624	5431		7280	516	4205
7288	623	5785		7288	585	4262
7296	632	6100		7296	601	4587
7304	683	6148		7304	632	4687
7312	547	5252		7312	579	3978
7320	409	3589		7320	534	2809
7328	265	1986		7328	506	1807
7336	182	905		7336	548	1032
7344	209	320		7344	586	607
7352	343	343		7352	798	632
7360	498	471		7360	934	675
7368	701	574		7368	1044	730
7376	863	634		7376	1208	843
7384	960	693		7384	1355	972
7392	1150	773		7392	1486	1034
7400	1255	880		7400	1511	1052
7408	1470	933		7408	1649	1012
7416	1614	985		7416	1529	915
7424	1708	1017		7424	1519	816
7432	1745	968		7432	1306	768
7440	1622	899		7440	1330	680
7448	1546	806		7448	1230	594
7456	1552	686		7456	1148	628
7464	1381	642		7464	1165	552
7472	1302	627		7472	1059	550
7480	1311	602		7480	1083	550
7488	1210	575		7488	1045	477
7496	1153	506		7496	992	478
7504	1167	512		7504	926	474
7512	1071	449		7512	918	435
7520	1071	434		7520	828	406
7528	1036	414		7528	849	412
7536	935	383		7536	828	387
7544	932	395		7544	745	340
7552	864	381		7552	802	362
7560	791	357		7560	772	317
7568	820	373		7568	673	320
7576	782	309		7576	677	268
7584	750	332		7584	666	331
7592	743	284		7592	614	308
7600	700	273		7600	579	297
7608	668	275		7608	565	252
7616	690	242		7616	548	268
7624	627	250		7624	524	276
7632	590	260		7632	531	235
7640	562	218		7640	478	216
7648	558	216		7648	443	224
7656	571	206		7656	438	228
7664	487	224		7664	435	209
7672	531	196		7672	386	173
7680	499	228		7680	419	167
7688	474	162		7688	377	191
7696	423	186		7696	394	157
7704	424	169		7704	364	158
7712	417	169		7712	352	142
7720	443	138		7720	340	158
7728	420	154		7728	356	175
7736	397	157		7736	326	138
7744	358	132		7744	271	158
7752	354	136		7752	280	151
7760	329	121		7760	293	139
7768	361	130		7768	303	129
7776	325	134		7776	280	126
7784	313	116		7784	249	122
7792	338	116		7792	237	126
7800	320	121		7800	264	134
7808	273	169		7808	242	180
7816	328	699		7816	281	577
7824	431	1856		7824	414	1456
7832	562	3154		7832	524	2394
7840	728	4067		7840	625	3207
7848	815	4969		7848	671	3790
7856	780	5383		7856	741	4122
7864	792	5429		7864	687	4248
7872	836	5493		7872	730	4219
7880	837	5484		7880	722	4317
7888	857	5873		7888	825	4472
7896	911	6258		7896	732	4774
7904	827	6012		7904	822	4710
7912	719	5001		7912	777	3893
7920	562	3316		7920	704	2729
7928	425	1747		7928	710	1654
7936	336	706		7936	742	932
7944	435	306		7944	823	633
7952	552	394		7952	909	702
7960	739	516		7960	1078	758
7968	899	608		7968	1182	848
7976	1047	693		7976	1377	957
7984	1173	743		7984	1519	1006
7992	1350	843		7992	1591	1080
8000	1507	906		8000	1692	1104
8008	1633	988		8008	1734	1062
8016	1751	1052		8016	1568	1014
8024	1788	1053		8024	1628	877
8032	1828	967		8032	1544	794
8040	1718	928		8040	1451	735
8048	1668	845		8048	1338	658
8056	1517	736		8056	1298	666
8064	1443	681		8064	1251	619
8072	1439	640		8072	1153	600
8080	1422	575		8080	1068	526
8088	1325	632		8088	1132	558
8096	1293	507		8096	1044	534
8104	1280	512		8104	1062	491
8112	1149	507		8112	988	471
8120	1063	461		8120	945	479
8128	1124	461		8128	855	447
8136	1073	435		8136	861	420
8144	975	380		8144	889	401
8152	991	393		8152	810	406
8160	930	407		8160	795	369
8168	869	376		8168	792	328
8176	899	357		8176	736	385
8184	838	335		8184	686	350
8192	786	339		8192	665	318
8200	726	332		8200	656	325
8208	735	300		8208	636	289
8216	713	280		8216	611	295
8224	689	310		8224	600	287
8232	687	275		8232	579	255
8240	612	297		8240	565	269
8248	656	247		8248	556	241
8256	607	224		8256	533	235
8264	565	245		8264	460	224
8272	535	240		8272	490	221
8280	557	225		8280	538	252
8288	539	200		8288	463	172
8296	528	215		8296	422	191
8304	527	192		8304	433	191
8312	463	186		8312	403	168
8320	465	199		8320	377	206
8328	419	182		8328	358	166
8336	413	168		8336	340	165
8344	413	169		8344	372	183
8352	373	189		8352	357	148
8360	408	166		8360	346	154
8368	327	133		8368	325	153
8376	361	122		8376	323	144
8384	382	134		8384	312	140
8392	387	138		8392	335	154
8400	363	131		8400	264	138
8408	346	108		8408	277	141
8416	338	123		8416	278	133
8424	351	111		8424	268	110
8432	312	129		8432	255	133
8440	271	113		8440	254	107
8448	286	136		8448	263	125
8456	257	105		8456	235	127
8464	287	123		8464	259	113
8472	292	109		8472	250	122
8480	271	109		8480	245	117
8488	272	90		8488	237	92
8496	243	89		8496	232	91
8504	250	110		8504	222	105
8512	239	88		8512	214	103
8520	219	98		8520	231	117
8528	217	93		8528	185	111
8536	203	78		8536	188	85
8544	226	76		8544	194	117
8552	229	81		8552	202	83
8560	208	75		8560	162	67
8568	208	97		8568	148	79
8576	235	89		8576	168	92
8584	209	86		8584	166	86
8592	172	63		8592	167	61
8600	182	83		8600	167	78
8608	193	79		8608	143	77
8616	180	54		8616	152	64
8624	151	78		8624	140	69
8632	153	66		8632	154	55
8640	178	58		8640	155	91
8648	139	63		8648	130	68
8656	179	61		8656	135	76
8664	162	55		8664	144	73
8672	139	62		8672	128	71
8680	162	51		8680	143	74
8688	142	59		8688	119	69
8696	159	72		8696	124	70
8704	163	67		8704	128	51
8712	134	47		8712	115	67
8720	143	53		8720	117	64
8728	149	47		8728	112	68
8736	126	54		8736	120	68
8744	115	50		8744	108	51
8752	117	41		8752	119	52
8760	154	48		8760	115	52
8768	159	49		8768	113	60
8776	109	56		8776	123	47
8784	117	40		8784	101	49
8792	125	49		8792	107	55
8800	121	42		8800	116	45
8808	112	45		8808	104	53
8816	107	47		8816	100	58
8824	125	58		8824	90	50
8832	110	37		8832	113	47
8840	108	43		8840	98	76
8848	86	43		8848	103	56
8856	90	49		8856	106	40
8864	106	55		8864	85	34
8872	95	40		8872	78	52
8880	101	27		8880	93	45
8888	85	42		8888	79	58
8896	99	31		8896	91	47
8904	109	47		8904	100	31
8912	100	42		8912	82	47
8920	75	41		8920	84	45
8928	99	46		8928	76	51
8936	111	34		8936	86	36
8944	98	37		8944	91	51
8952	83	27		8952	80	49
8960	88	30		8960	73	48
8968	94	43		8968	78	47
8976	66	30		8976	66	42
8984	108	32		8984	81	40
8992	88	34		8992	88	42
9000	90	30		9000	76	41
9008	94	27		9008	63	50
9016	90	31		9016	82	38
9024	106	40		9024	83	45
9032	76	40		9032	72	48
9040	85	36		9040	86	41
9048	93	33		9048	84	47
9056	75	31		9056	82	42
9064	89	31		9064	72	45
9072	79	32		9072	66	32
9080	79	22		9080	71	58
9088	78	24		9088	80	37
9096	73	33		9096	72	48
9104	70	29		9104	70	33
9112	91	30		9112	75	35
9120	74	31		9120	62	46
9128	68	22		9128	71	47
9136	82	31		9136	73	42
9144	74	31		9144	70	40
9152	79	33		9152	72	31
9160	85	22		9160	77	39
9168	83	26		9168	75	43
9176	47	27		9176	70	26
9184	64	28		9184	66	35
9192	70	33		9192	67	30
9200	70	28		9200	67	39
9208	64	17		9208	56	34
9216	61	30		9216	75	28
9224	77	25		9224	58	33
9232	60	31		9232	61	25
9240	71	29		9240	78	39
9248	74	29		9248	56	34
9256	65	21		9256	62	32
9264	80	25		9264	47	40
9272	75	24		9272	64	27
9280	62	38		9280	62	26
9288	59	26		9288	59	24
9296	59	28		9296	70	46
9304	63	21		9304	55	24
9312	76	19		9312	52	38
9320	45	25		9320	67	32
9328	58	19		9328	62	38
9336	64	22		9336	70	41
9344	66	25		9344	59	38
9352	70	24		9352	84	36
9360	64	31		9360	55	30
9368	63	21		9368	58	19
9376	65	28		9376	55	33
9384	75	29		9384	68	25
9392	65	13		9392	61	30
9400	56	22		9400	75	36
9408	58	29		9408	63	32
9416	63	24		9416	63	29
9424	63	22		9424	58	32
9432	72	20		9432	65	30
9440	63	26		9440	63	27
9448	68	25		9448	43	31
9456	59	24		9456	47	25
9464	66	20		9464	57	28
9472	51	25		9472	61	25
9480	56	17		9480	62	29
9488	60	21		9488	70	25
9496	63	18		9496	52	27
9504	52	21		9504	65	35
9512	58	17		9512	55	29
9520	41	18		9520	46	29
9528	60	29		9528	62	27
9536	64	15		9536	51	30
9544	59	16		9544	59	27
9552	70	26		9552	45	28
9560	53	24		9560	45	29
9568	58	22		9568	54	29
9576	51	24		9576	51	27
9584	70	20		9584	50	31
9592	64	20		9592	51	31
9600	55	25		9600	57	34
9608	64	22		9608	50	29
9616	48	15		9616	58	17
9624	45	18		9624	54	23
9632	74	17		9632	52	29
9640	57	28		9640	46	23
9648	56	14		9648	35	26
9656	44	15		9656	43	27
9664	42	15		9664	45	32
9672	66	21		9672	51	30
9680	42	24		9680	55	33
9688	61	29		9688	42	26
9696	59	21		9696	40	27
9704	42	31		9704	60	26
9712	53	25		9712	47	19
9720	57	17		9720	50	32
9728	59	14		9728	44	25
9736	55	15		9736	49	21
9744	54	16		9744	40	24
9752	61	26		9752	35	19
9760	52	19		9760	50	28
9768	62	18		9768	54	24
9776	55	9		9776	39	34
9784	43	22		9784	57	29
9792	54	18		9792	51	26
9800	53	17		9800	57	30
9808	51	17		9808	46	20
9816	52	27		9816	43	29
9824	47	26		9824	44	19
9832	57	13		9832	52	26
9840	58	13		9840	41	28
9848	49	12		9848	44	30
9856	54	11		9856	52	26
9864	54	20		9864	48	19
9872	43	17		9872	37	24
9880	61	21		9880	51	21
9888	54	17		9888	42	22
9896	55	23		9896	43	20
9904	50	23		9904	35	22
9912	53	21		9912	42	16
9920	47	17		9920	48	20
9928	44	16		9928	41	28
9936	49	17		9936	42	28
9944	55	12		9944	39	18
9952	44	21		9952	45	15
9960	56	14		9960	45	20
9968	49	17		9968	41	31
9976	39	19		9976	40	27
9984	41	14		9984	37	28
9992	43	16		9992	30	33
10000	52	17		10000	47	21
10008	48	22		10008	42	27
10016	39	19		10016	39	21
10024	38	25		10024	37	25
10032	36	17		10032	41	18
10040	39	22		10040	50	24
10048	46	17		10048	35	17
10056	44	15		10056	46	18
10064	41	11		10064	39	22
10072	40	12		10072	45	28
10080	44	14		10080	46	20
10088	36	19		10088	36	23
10096	37	21		10096	45	30
10104	35	10		10104	39	11
10112	40	18		10112	32	22
10120	48	18		10120	36	22
10128	44	10		10128	40	26
10136	37	15		10136	45	18
10144	34	16		10144	36	15
10152	38	8		10152	33	20
10160	47	17		10160	44	19
10168	45	22		10168	27	22
10176	49	19		10176	43	16
10184	43	20		10184	41	17
10192	37	14		10192	27	21
10200	45	18		10200	39	26
10208	52	11		10208	39	15
10216	43	25		10216	41	26
10224	42	15		10224	31	18
10232	34	12		10232	39	20
10240	40	19		10240	38	19
10248	42	13		10248	32	17
10256	41	15		10256	40	18
10264	46	24		10264	25	22
10272	45	17		10272	37	23
10280	36	19		10280	35	15
10288	43	17		10288	35	21
10296	48	13		10296	39	12
10304	35	15		10304	38	23
10312	36	14		10312	33	18
10320	38	19		10320	37	22
10328	37	15		10328	37	22
10336	36	14		10336	42	24
10344	57	10		10344	30	18
10352	45	19		10352	36	26
10360	32	11		10360	35	16
10368	33	13		10368	40	19
10376	27	20		10376	33	13
10384	42	14		10384	28	20
10392	43	15		10392	38	13
10400	41	10		10400	23	21
10408	32	13		10408	39	19
10416	42	18		10416	24	23
10424	39	14		10424	33	14
10432	52	14		10432	28	24
10440	26	14		10440	36	18
10448	41	18		10448	34	20
10456	40	16		10456	41	17
10464	30	19		10464	33	17
10472	40	12		10472	32	16
10480	39	14		10480	30	12
10488	41	17		10488	36	19
10496	36	9		10496	32	15
10504	30	14		10504	36	24
10512	39	8		10512	33	16
10520	37	15		10520	43	19
10528	23	13		10528	21	33
10536	33	8		10536	26	16
10544	39	17		10544	31	18
10552	35	11		10552	30	19
10560	27	11		10560	28	16
10568	29	10		10568	35	15
10576	36	10		10576	36	16
10584	42	19		10584	25	17
10592	25	11		10592	31	22
10600	42	10		10600	33	19
10608	35	15		10608	31	19
10616	36	12		10616	35	19
10624	32	11		10624	36	13
10632	30	11		10632	22	17
10640	27	13		10640	32	21
10648	36	18		10648	38	8
10656	34	10		10656	39	11
10664	27	7		10664	30	13
10672	25	14		10672	26	11
10680	37	10		10680	20	11
10688	26	14		10688	26	16
10696	24	14		10696	32	16
10704	36	14		10704	27	11
10712	38	8		10712	25	11
10720	33	15		10720	27	16
10728	34	14		10728	30	12
10736	29	14		10736	45	11
10744	39	11		10744	31	11
10752	31	13		10752	32	12
10760	26	10		10760	32	15
10768	40	11		10768	26	16
10776	30	10		10776	30	13
10784	29	14		10784	30	17
10792	32	9		10792	36	10
10800	29	13		10800	16	12
10808	29	15		10808	20	17
10816	30	9		10816	32	18
10824	25	11		10824	31	13
10832	27	12		10832	23	9
10840	36	10		10840	30	10
10848	34	16		10848	18	17
10856	31	16		10856	21	10
10864	37	10		10864	23	16
10872	25	6		10872	23	14
10880	29	11		10880	26	11
10888	25	17		10888	30	14
10896	31	11		10896	30	6
10904	30	14		10904	21	10
10912	31	6		10912	25	11
10920	24	12		10920	29	14
10928	22	10		10928	23	12
10936	28	9		10936	21	10
10944	29	12		10944	31	19
10952	38	8		10952	17	12
10960	33	13		10960	31	18
10968	25	8		10968	24	13
10976	24	10		10976	34	11
10984	32	13		10984	30	19
10992	28	12		10992	15	6
11000	32	6		11000	23	11
11008	23	11		11008	15	12
11016	36	11		11016	31	9
11024	24	14		11024	24	11
11032	29	17		11032	18	12
11040	23	10		11040	46	18
11048	27	9		11048	24	13
11056	17	9		11056	18	12
11064	22	12		11064	31	10
11072	29	13		11072	19	16
11080	35	11		11080	25	10
11088	25	11		11088	23	13
11096	25	2		11096	24	15
11104	26	10		11104	15	12
11112	23	11		11112	25	13
11120	23	10		11120	31	11
11128	25	7		11128	22	9
11136	26	9		11136	28	7
11144	15	15		11144	26	5
11152	34	8		11152	20	10
11160	33	8		11160	20	10
11168	23	10		11168	29	15
11176	27	8		11176	25	14
11184	25	12		11184	25	18
11192	33	12		11192	22	14
11200	27	9		11200	21	8
11208	26	14		11208	19	19
11216	26	14		11216	24	13
11224	13	10		11224	25	16
11232	26	11		11232	21	18
11240	20	9		11240	24	12
11248	24	14		11248	27	10
11256	28	11		11256	15	12
11264	32	8		11264	31	11
11272	24	13		11272	27	19
11280	24	13		11280	29	10
11288	26	7		11288	27	8
11296	21	11		11296	21	19
11304	26	10		11304	22	9
11312	24	9		11312	20	11
11320	25	14		11320	22	6
11328	28	10		11328	32	16
11336	30	7		11336	24	15
11344	26	5		11344	16	8
11352	22	13		11352	19	12
11360	21	4		11360	26	12
11368	30	11		11368	15	8
11376	29	13		11376	16	14
11384	20	8		11384	22	6
11392	15	13		11392	15	12
11400	19	5		11400	22	7
11408	15	8		11408	20	9
11416	23	15		11416	25	10
11424	27	6		11424	20	7
11432	15	12		11432	15	13
11440	26	6		11440	27	13
11448	24	4		11448	27	13
11456	23	13		11456	25	11
11464	17	12		11464	16	6
11472	23	11		11472	23	4
11480	29	10		11480	16	14
11488	32	8		11488	19	13
11496	22	8		11496	18	10
11504	24	10		11504	14	13
11512	25	5		11512	22	11
11520	23	10		11520	20	7
11528	25	11		11528	21	15
11536	18	6		11536	14	10
11544	24	10		11544	16	9
11552	17	9		11552	22	16
11560	26	9		11560	18	11
11568	21	3		11568	16	7
11576	22	5		11576	17	11
11584	21	7		11584	17	5
11592	22	5		11592	16	11
11600	20	6		11600	19	14
11608	33	4		11608	23	5
11616	17	9		11616	21	10
11624	19	10		11624	30	7
11632	20	9		11632	18	21
11640	21	7		11640	20	16
11648	25	10		11648	19	10
11656	32	3		11656	17	7
11664	17	5		11664	12	8
11672	17	4		11672	22	11
11680	14	5		11680	10	11
11688	24	4		11688	20	5
11696	21	10		11696	24	13
11704	17	2		11704	19	9
11712	23	10		11712	17	13
11720	23	9		11720	22	9
11728	28	5		11728	18	13
11736	19	2		11736	14	12
11744	21	4		11744	16	13
11752	27	7		11752	20	4
11760	20	6		11760	19	9
11768	19	5		11768	14	7
11776	20	7		11776	14	13
11784	17	8		11784	16	9
11792	14	6		11792	10	13
11800	10	10		11800	22	11
11808	12	7		11808	20	10
11816	20	4		11816	14	9
11824	20	9		11824	27	14
11832	18	7		11832	19	6
11840	8	6		11840	21	7
11848	10	9		11848	11	10
11856	14	3		11856	16	8
11864	13	9		11864	17	13
11872	23	6		11872	9	12
11880	16	6		11880	12	5
11888	21	8		11888	17	16
11896	16	8		11896	14	10
11904	26	12		11904	15	11
11912	28	8		11912	14	14
11920	11	11		11920	16	10
11928	16	4		11928	16	14
11936	14	8		11936	15	10
11944	32	5		11944	22	4
11952	16	10		11952	12	8
11960	15	1		11960	18	13
11968	11	4		11968	16	7
11976	18	5		11976	15	9
11984	25	9		11984	11	10
11992	17	7		11992	12	7
12000	23	9		12000	10	10
12008	20	7		12008	12	9
12016	15	12		12016	14	10
12024	16	8		12024	16	13
12032	22	9		12032	7	9
12040	25	12		12040	17	5
12048	24	5		12048	21	9
12056	21	7		12056	14	7
12064	12	7		12064	16	7
12072	18	1		12072	18	8
12080	12	3		12080	15	12
12088	20	11		12088	17	14
12096	17	10		12096	19	6
12104	21	8		12104	21	6
12112	22	10		12112	17	6
12120	18	2		12120	19	12
12128	19	9		12128	16	6
12136	21	9		12136	17	4
12144	14	7		12144	18	5
12152	17	3		12152	11	6
12160	18	5		12160	11	9
12168	14	8		12168	15	7
12176	21	8		12176	20	7
12184	11	3		12184	19	7
12192	16	4		12192	22	6
12200	13	11		12200	13	10
12208	20	8		12208	19	12
12216	14	5		12216	13	7
12224	13	4		12224	9	5
12232	15	5		12232	10	11
12240	15	6		12240	13	7
12248	17	9		12248	14	10
12256	15	4		12256	20	9
12264	17	7		12264	17	6
12272	21	9		12272	18	14
12280	9	7		12280	14	5
12288	19	9		12288	20	8
12296	15	4		12296	16	4
12304	21	6		12304	14	8
12312	11	7		12312	13	3
12320	26	6		12320	13	7
12328	13	2		12328	10	9
12336	11	7		12336	9	8
12344	18	10		12344	10	8
12352	10	2		12352	10	7
12360	14	8		12360	13	2
12368	19	9		12368	14	4
12376	13	7		12376	15	10
12384	15	8		12384	24	10
12392	12	5		12392	10	5
12400	19	2		12400	11	7
12408	12	6		12408	14	10
12416	9	6		12416	10	3
12424	12	5		12424	10	2
12432	22	7		12432	13	8
12440	12	2		12440	19	4
12448	13	6		12448	16	5
12456	10	4		12456	14	5
12464	12	6		12464	15	5
12472	12	3		12472	11	5
12480	13	6		12480	8	6
12488	15	2		12488	14	8
12496	12	4		12496	14	7
12504	11	1		12504	13	6
12512	18	6		12512	5	6
12520	14	5		12520	7	2
12528	14	5		12528	10	6
12536	14	4		12536	6	9
12544	10	7		12544	18	5
12552	12	3		12552	13	10
12560	11	7		12560	9	9
12568	12	4		12568	12	8
12576	13	9		12576	8	9
12584	9	5		12584	14	3
12592	11	5		12592	12	3
12600	8	7		12600	21	7
12608	15	0		12608	18	4
12616	10	7		12616	12	5
12624	12	6		12624	8	4
12632	8	6		12632	13	6
12640	10	3		12640	10	1
12648	9	2		12648	8	6
12656	13	7		12656	14	10
12664	11	4		12664	11	6
12672	9	8		12672	11	6
12680	14	6		12680	12	4
12688	7	5		12688	12	11
12696	14	2		12696	9	5
12704	11	8		12704	23	7
12712	10	4		12712	9	5
12720	12	2		12720	12	4
12728	7	4		12728	15	9
12736	10	7		12736	18	4
12744	19	3		12744	9	5
12752	11	4		12752	10	6
12760	8	5		12760	5	5
12768	9	5		12768	14	6
12776	9	3		12776	8	5
12784	9	7		12784	6	11
12792	10	4		12792	9	7
12800	11	3		12800	11	4
12808	11	4		12808	15	15
12816	10	1		12816	17	2
12824	8	7		12824	11	2
12832	14	3		12832	7	3
12840	6	5		12840	10	6
12848	12	6		12848	11	4
12856	11	2		12856	5	7
12864	15	5		12864	11	7
12872	14	7		12872	9	5
12880	12	7		12880	17	5
12888	11	6		12888	15	4
12896	13	5		12896	14	8
12904	12	5		12904	8	5
12912	20	3		12912	14	7
12920	13	6		12920	7	7
12928	8	6		12928	8	6
12936	11	5		12936	8	3
12944	10	7		12944	10	7
12952	11	6		12952	10	3
12960	9	5		12960	8	3
12968	9	5		12968	10	11
12976	5	2		12976	10	7
12984	8	11		12984	6	7
12992	10	4		12992	10	11
13000	10	5		13000	6	6
13008	13	4		13008	4	5
13016	10	2		13016	7	5
13024	5	1		13024	13	4
13032	7	4		13032	17	3
13040	10	2		13040	9	7
13048	18	3		13048	10	4
13056	7	3		13056	8	4
13064	12	4		13064	12	4
13072	15	6		13072	12	7
13080	11	4		13080	7	9
13088	7	3		13088	7	4
13096	15	2		13096	14	4
13104	12	3		13104	6	5
13112	10	3		13112	10	3
13120	11	4		13120	5	3
13128	10	5		13128	3	5
13136	13	5		13136	6	5
13144	11	3		13144	10	4
13152	4	3		13152	10	6
13160	8	3		13160	8	9
13168	14	5		13168	7	5
13176	12	3		13176	9	7
13184	16	1		13184	6	6
13192	12	5		13192	11	3
13200	9	5		13200	9	2
13208	10	3		13208	11	4
13216	8	3		13216	6	4
13224	14	5		13224	8	4
13232	10	1		13232	5	1
13240	13	6		13240	9	0
13248	11	0		13248	10	1
13256	9	3		13256	12	3
13264	4	7		13264	15	2
13272	10	4		13272	9	6
13280	8	6		13280	11	2
13288	12	5		13288	7	4
13296	6	2		13296	17	5
13304	5	4		13304	10	4
13312	11	2		13312	11	9
13320	6	7		13320	11	7
13328	7	5		13328	7	4
13336	8	0		13336	6	5
13344	9	3		13344	7	3
13352	10	2		13352	7	7
13360	7	7		13360	5	5
13368	10	2		13368	9	4
13376	12	1		13376	8	2
13384	8	7		13384	9	3
13392	11	5		13392	4	4
13400	7	2		13400	8	2
13408	7	2		13408	9	2
13416	13	2		13416	10	2
13424	9	6		13424	7	3
13432	11	2		13432	13	5
13440	6	1		13440	7	4
13448	5	3		13448	4	5
13456	8	2		13456	8	2
13464	5	4		13464	10	4
13472	9	7		13472	5	3
13480	9	1		13480	9	3
13488	10	1		13488	5	2
13496	12	3		13496	7	2
13504	11	4		13504	6	1
13512	9	4		13512	6	10
13520	9	2		13520	6	7
13528	14	3		13528	9	6
13536	13	3		13536	11	3
13544	5	6		13544	7	3
13552	7	4		13552	8	6
13560	8	2		13560	4	4
13568	7	5		13568	3	4
13576	6	2		13576	18	3
13584	11	5		13584	11	7
13592	6	0		13592	9	4
13600	9	5		13600	11	2
13608	4	3		13608	6	5
13616	9	3		13616	3	5
13624	5	0		13624	2	3
13632	4	4		13632	2	2
13640	9	10		13640	10	2
13648	4	3		13648	9	5
13656	7	4		13656	6	4
13664	12	3		13664	5	4
13672	6	4		13672	9	2
13680	2	2		13680	10	3
13688	10	4		13688	7	4
13696	10	3		13696	5	3
13704	12	5		13704	5	4
13712	13	4		13712	5	4
13720	5	2		13720	5	4
13728	7	5		13728	7	3
13736	9	0		13736	6	4
13744	4	5		13744	5	4
13752	4	0		13752	4	5
13760	12	1		13760	4	6
13768	6	5		13768	9	5
13776	1	2		13776	5	1
13784	4	4		13784	10	4
13792	8	3		13792	2	2
13800	7	4		13800	8	5
13808	12	2		13808	7	6
13816	5	1		13816	8	2
13824	6	5		13824	6	4
13832	6	0		13832	8	2
13840	4	1		13840	7	3
13848	7	2		13848	6	1
13856	5	6		13856	2	3
13864	5	4		13864	8	2
13872	8	4		13872	5	8
13880	17	2		13880	5	6
13888	6	1		13888	3	3
13896	7	5		13896	5	4
13904	3	5		13904	7	1
13912	5	2		13912	2	2
13920	7	2		13920	5	3
13928	9	7		13928	7	2
13936	9	3		13936	10	2
13944	8	3		13944	7	2
13952	10	2		13952	4	2
13960	3	3		13960	8	5
13968	13	2		13968	7	3
13976	9	2		13976	6	3
13984	7	6		13984	6	2
13992	7	2		13992	8	6
14000	6	2		14000	6	1
14008	9	1		14008	4	4
14016	4	2		14016	10	9
14024	5	1		14024	4	3
14032	9	1		14032	5	3
14040	4	4		14040	4	3
14048	7	4		14048	6	7
14056	3	1		14056	7	5
14064	7	3		14064	5	1
14072	8	3		14072	8	8
14080	8	3		14080	4	3
14088	8	2		14088	7	3
14096	7	1		14096	13	2
14104	5	7		14104	5	2
14112	5	3		14112	5	2
14120	6	1		14120	5	2
14128	11	1		14128	8	3
14136	7	4		14136	9	5
14144	5	1		14144	5	3
14152	6	1		14152	4	2
14160	3	1		14160	10	5
14168	9	2		14168	3	5
14176	3	4		14176	5	2
14184	5	0		14184	4	7
14192	9	0		14192	10	4
14200	11	2		14200	10	3
14208	7	5		14208	8	4
14216	2	4		14216	4	1
14224	4	8		14224	5	3
14232	4	2		14232	2	2
14240	3	2		14240	5	8
14248	5	2		14248	4	6
14256	10	0		14256	5	4
14264	5	4		14264	7	2
14272	3	2		14272	6	4
14280	6	0		14280	5	1
14288	6	1		14288	6	2
14296	10	2		14296	14	3
14304	7	1		14304	6	2
14312	7	3		14312	4	4
14320	2	1		14320	4	2
14328	6	3		14328	5	3
14336	7	1		14336	5	1
14344	5	3		14344	8	2
14352	6	2		14352	3	2
14360	4	4		14360	10	6
14368	4	2		14368	4	4
14376	6	3		14376	2	3
14384	7	3		14384	5	2
14392	7	1		14392	5	4
14400	6	4		14400	4	6
14408	6	1		14408	4	2
14416	8	3		14416	5	3
14424	10	2		14424	9	4
14432	8	2		14432	8	1
14440	4	2		14440	9	4
14448	5	5		14448	6	3
14456	4	1		14456	8	2
14464	3	4		14464	3	4
14472	7	1		14472	12	0
14480	3	3		14480	6	3
14488	3	4		14488	8	1
14496	7	3		14496	5	0
14504	5	1		14504	1	3
14512	5	2		14512	5	4
14520	6	1		14520	4	4
14528	9	3		14528	6	5
14536	5	3		14536	6	1
14544	5	4		14544	2	3
14552	6	3		14552	4	2
14560	9	3		14560	3	2
14568	9	4		14568	2	5
14576	6	0		14576	7	3
14584	5	0		14584	6	0
14592	4	1		14592	3	1
14600	4	4		14600	3	3
14608	3	2		14608	7	3
14616	4	0		14616	7	3
14624	4	0		14624	4	1
14632	6	3		14632	6	3
14640	9	3		14640	6	1
14648	7	1		14648	3	2
14656	8	3		14656	10	4
14664	4	1		14664	7	3
14672	2	4		14672	3	3
14680	5	1		14680	4	0
14688	6	0		14688	3	2
14696	5	0		14696	5	3
14704	3	2		14704	6	2
14712	8	2		14712	2	3
14720	4	0		14720	5	1
14728	3	3		14728	4	1
14736	2	0		14736	8	0
14744	5	2		14744	5	5
14752	5	1		14752	5	2
14760	7	0		14760	1	4
14768	2	4		14768	5	2
14776	4	2		14776	5	8
14784	10	1		14784	3	2
14792	5	0		14792	3	5
14800	9	2		14800	4	1
14808	8	2		14808	3	3
14816	3	3		14816	4	3
14824	5	2		14824	2	1
14832	8	0		14832	2	4
14840	5	1		14840	4	2
14848	4	3		14848	5	1
14856	9	4		14856	5	4
14864	9	2		14864	4	1
14872	3	1		14872	2	2
14880	4	3		14880	6	3
14888	1	1		14888	7	5
14896	9	3		14896	12	1
14904	3	2		14904	3	2
14912	3	3		14912	4	6
14920	7	1		14920	2	0
14928	4	1		14928	4	4
14936	4	1		14936	1	3
14944	1	3		14944	4	1
14952	5	3		14952	4	2
14960	4	3		14960	5	3
14968	8	3		14968	7	2
14976	4	1		14976	4	0
14984	7	3		14984	0	2
14992	2	0		14992	6	2
15000	5	4		15000	7	2
15008	3	0		15008	4	2
15016	8	1		15016	7	0
15024	4	5		15024	2	1
15032	5	1		15032	3	1
15040	3	0		15040	2	3
15048	3	0		15048	5	2
15056	3	4		15056	5	2
15064	3	3		15064	2	2
15072	6	6		15072	5	3
15080	6	2		15080	7	6
15088	4	1		15088	3	1
15096	9	0		15096	6	4
15104	4	2		15104	4	5
15112	1	2		15112	4	2
15120	5	3		15120	10	3
15128	3	2		15128	9	3
15136	7	4		15136	2	0
15144	7	0		15144	2	5
15152	9	2		15152	6	3
15160	3	1		15160	5	0
15168	1	0		15168	4	0
15176	5	2		15176	5	1
15184	4	0		15184	6	2
15192	0	1		15192	4	2
15200	3	4		15200	1	3
15208	3	5		15208	4	2
15216	5	1		15216	0	4
15224	7	2		15224	3	0
15232	5	3		15232	3	1
15240	2	2		15240	2	3
15248	5	2		15248	4	2
15256	3	5		15256	1	1
15264	4	1		15264	1	3
15272	3	2		15272	1	1
15280	2	3		15280	6	1
15288	7	1		15288	4	0
15296	7	0		15296	4	3
15304	2	3		15304	2	4
15312	7	1		15312	3	2
15320	9	1		15320	5	3
15328	3	2		15328	1	1
15336	3	3		15336	3	2
15344	4	1		15344	3	1
15352	7	4		15352	5	1
15360	1	2		15360	5	5
15368	9	2		15368	3	3
15376	6	2		15376	2	0
15384	5	2		15384	3	2
15392	4	0		15392	1	2
15400	3	1		15400	4	1
15408	4	2		15408	3	1
15416	7	1		15416	3	2
15424	3	2		15424	3	5
15432	3	2		15432	3	2
15440	2	2		15440	6	6
15448	3	2		15448	1	1
15456	4	1		15456	1	5
15464	2	3		15464	7	0
15472	1	1		15472	5	5
15480	8	1		15480	0	2
15488	1	3		15488	2	1
15496	4	2		15496	3	0
15504	3	2		15504	2	4
15512	4	1		15512	6	0
15520	8	0		15520	1	2
15528	5	0		15528	1	2
15536	4	1		15536	1	4
15544	5	2		15544	7	0
15552	6	3		15552	4	0
15560	4	1		15560	2	4
15568	2	1		15568	2	0
15576	1	1		15576	4	2
15584	3	2		15584	5	2
15592	5	1		15592	4	2
15600	7	2		15600	4	2
15608	2	0		15608	2	3
15616	4	2		15616	2	2
15624	2	2		15624	3	2
15632	2	3		15632	4	1
15640	2	1		15640	5	4
15648	3	1		15648	4	1
15656	6	2		15656	3	1
15664	4	4		15664	3	3
15672	1	0		15672	0	4
15680	3	3		15680	6	4
15688	4	1		15688	5	1
15696	1	0		15696	1	1
15704	5	1		15704	7	3
15712	6	1		15712	4	2
15720	0	3		15720	4	0
15728	0	1		15728	5	2
15736	2	1		15736	2	2
15744	2	1		15744	4	3
15752	4	3		15752	2	3
15760	4	1		15760	3	0
15768	5	2		15768	1	2
15776	3	0		15776	9	3
15784	6	2		15784	3	3
15792	3	3		15792	3	0
15800	2	2		15800	3	3
15808	1	2		15808	5	0
15816	3	3		15816	9	5
15824	2	0		15824	3	1
15832	4	0		15832	2	1
15840	3	2		15840	0	4
15848	2	5		15848	2	1
15856	5	3		15856	2	2
15864	3	1		15864	4	1
15872	3	1		15872	2	2
15880	5	1		15880	2	3
15888	2	0		15888	2	2
15896	3	4		15896	3	3
15904	1	1		15904	1	0
15912	1	0		15912	0	1
15920	3	2		15920	2	2
15928	6	0		15928	3	7
15936	1	1		15936	3	2
15944	7	1		15944	1	2
15952	2	3		15952	4	0
15960	5	2		15960	1	2
15968	1	3		15968	3	0
15976	3	3		15976	3	1
15984	1	0		15984	4	1
[truncated: 6,002 more rows]

## Sheet: Stacked sample
energy	9.8 MeV			energy	7.3 MeV			energy	4.9 MeV
time /ns	detector 1	detector 2		time /ns	detector 1	detector 2		time /ns	detector 1	detector 2
8	0	0		8	0	0		8	0	0
16	0	0		16	0	0		16	0	0
24	0	0		24	0	0		24	0	0
32	0	0		32	0	0		32	0	0
40	0	0		40	0	0		40	0	0
48	0	0		48	0	0		48	0	0
56	0	0		56	0	0		56	0	0
64	0	0		64	0	0		64	0	0
72	0	0		72	0	0		72	0	0
80	0	0		80	0	0		80	0	0
88	0	0		88	0	1		88	0	0
96	0	0		96	0	0		96	0	0
104	0	0		104	0	0		104	0	0
112	0	0		112	0	0		112	0	0
120	0	0		120	0	0		120	0	0
128	0	0		128	0	0		128	0	0
136	0	0		136	0	0		136	0	0
144	0	0		144	0	0		144	0	0
152	0	0		152	0	0		152	0	0
160	0	0		160	0	0		160	0	0
168	0	0		168	0	0		168	0	0
176	0	0		176	0	0		176	0	0
184	0	0		184	0	0		184	0	0
192	0	0		192	0	0		192	0	0
200	0	0		200	0	0		200	0	0
208	0	0		208	0	0		208	0	0
216	0	0		216	0	0		216	0	0
224	0	0		224	0	0		224	0	0
232	0	0		232	0	0		232	0	0
240	0	0		240	0	0		240	0	0
248	0	0		248	0	0		248	0	0
256	0	0		256	0	0		256	0	0
264	0	0		264	0	0		264	0	0
272	0	0		272	0	0		272	0	0
280	0	0		280	0	0		280	0	0
288	0	0		288	0	0		288	1	0
296	0	0		296	0	0		296	0	0
304	0	0		304	0	0		304	0	0
312	0	0		312	0	0		312	0	0
320	0	0		320	1	0		320	0	0
328	0	0		328	0	0		328	0	0
336	0	0		336	0	0		336	0	0
344	0	0		344	0	0		344	0	0
352	0	0		352	0	0		352	0	0
360	0	0		360	0	0		360	0	0
368	0	0		368	0	0		368	0	0
376	0	0		376	0	0		376	1	0
384	0	0		384	0	0		384	0	0
392	0	0		392	0	0		392	0	0
400	0	0		400	0	0		400	0	0
408	0	0		408	0	0		408	0	0
416	0	0		416	0	0		416	0	0
424	0	0		424	0	0		424	0	0
432	0	0		432	0	0		432	0	0
440	0	0		440	0	0		440	0	0
448	0	0		448	0	0		448	0	0
456	0	0		456	0	0		456	0	0
464	0	0		464	0	0		464	0	0
472	0	0		472	0	0		472	0	0
480	0	0		480	0	0		480	0	0
488	1	0		488	0	0		488	0	0
496	0	0		496	0	0		496	0	0
504	0	0		504	0	0		504	0	0
512	0	0		512	0	0		512	0	0
520	0	0		520	0	1		520	0	0
528	0	0		528	1	0		528	0	0
536	0	0		536	0	0		536	0	0
544	0	0		544	0	0		544	0	0
552	0	0		552	0	0		552	0	0
560	0	0		560	0	0		560	0	0
568	0	0		568	0	0		568	0	0
576	0	0		576	0	0		576	0	0
584	0	0		584	0	0		584	0	0
592	0	0		592	1	0		592	0	1
600	0	0		600	0	0		600	0	0
608	0	0		608	0	0		608	0	0
616	0	0		616	0	0		616	0	0
624	0	0		624	0	0		624	0	0
632	0	0		632	0	0		632	0	0
640	0	0		640	0	0		640	0	0
648	0	0		648	0	0		648	0	0
656	0	0		656	0	0		656	0	0
664	0	0		664	0	0		664	0	0
672	0	0		672	0	0		672	1	0
680	0	0		680	0	0		680	0	0
688	0	0		688	0	0		688	0	0
696	0	0		696	0	0		696	1	0
704	0	0		704	0	0		704	0	0
712	0	0		712	0	0		712	0	0
720	0	0		720	0	1		720	0	0
728	0	0		728	0	0		728	0	0
736	0	0		736	0	0		736	0	0
744	0	0		744	0	0		744	0	0
752	0	0		752	0	0		752	0	0
760	0	0		760	0	0		760	0	0
768	0	0		768	0	0		768	0	0
776	0	0		776	0	0		776	0	0
784	0	0		784	0	0		784	0	0
792	0	0		792	0	0		792	1	0
800	0	0		800	0	0		800	0	0
808	0	0		808	0	0		808	0	0
816	0	0		816	0	0		816	0	0
824	0	0		824	0	0		824	0	0
832	0	0		832	0	0		832	0	0
840	0	0		840	0	0		840	0	0
848	0	0		848	0	0		848	0	0
856	0	0		856	0	0		856	1	0
864	0	0		864	0	0		864	0	0
872	0	0		872	0	0		872	0	0
880	0	0		880	0	0		880	0	0
888	0	0		888	0	0		888	0	0
896	0	0		896	0	0		896	0	0
904	0	0		904	0	0		904	0	0
912	0	0		912	0	0		912	0	0
920	0	0		920	0	0		920	0	0
928	0	0		928	0	0		928	0	0
936	0	0		936	0	0		936	0	0
944	0	0		944	0	0		944	0	0
952	0	0		952	1	0		952	0	0
960	0	0		960	0	0		960	0	0
968	0	0		968	0	0		968	0	0
976	0	0		976	0	0		976	0	0
984	0	0		984	0	0		984	0	0
992	0	0		992	0	0		992	0	0
1000	0	0		1000	0	0		1000	0	0
1008	0	0		1008	0	0		1008	0	0
1016	0	0		1016	0	0		1016	0	0
1024	0	0		1024	1	0		1024	0	0
1032	0	0		1032	0	0		1032	0	0
1040	0	0		1040	0	0		1040	0	0
1048	0	0		1048	0	0		1048	0	0
1056	0	0		1056	0	0		1056	0	0
1064	0	0		1064	0	0		1064	1	0
1072	0	0		1072	0	0		1072	0	0
1080	0	0		1080	0	0		1080	0	1
1088	0	0		1088	0	0		1088	0	0
1096	0	0		1096	0	0		1096	0	0
1104	0	0		1104	0	0		1104	0	0
1112	0	0		1112	0	0		1112	0	0
1120	1	0		1120	0	0		1120	0	1
1128	0	0		1128	0	0		1128	0	0
1136	0	0		1136	0	0		1136	0	0
1144	0	0		1144	0	0		1144	0	0
1152	0	0		1152	0	0		1152	0	0
1160	0	0		1160	0	0		1160	0	0
1168	0	0		1168	0	0		1168	0	0
1176	0	0		1176	1	0		1176	0	0
1184	0	0		1184	0	0		1184	0	0
1192	0	0		1192	0	0		1192	0	0
1200	0	0		1200	0	0		1200	0	0
1208	0	0		1208	0	0		1208	0	0
1216	0	0		1216	0	0		1216	0	0
1224	0	0		1224	0	0		1224	0	0
1232	0	0		1232	0	0		1232	0	0
1240	0	0		1240	0	0		1240	0	0
1248	0	0		1248	0	0		1248	0	0
1256	0	0		1256	0	0		1256	0	0
1264	0	0		1264	0	0		1264	0	0
1272	0	0		1272	0	0		1272	0	0
1280	0	0		1280	0	0		1280	0	0
1288	0	0		1288	0	0		1288	0	0
1296	0	0		1296	0	0		1296	0	0
1304	0	0		1304	0	0		1304	0	0
1312	0	0		1312	0	0		1312	0	0
1320	0	0		1320	0	0		1320	0	0
1328	0	0		1328	0	0		1328	0	0
1336	0	0		1336	0	0		1336	0	0
1344	0	0		1344	0	0		1344	0	0
1352	0	0		1352	0	0		1352	0	0
1360	0	0		1360	0	0		1360	0	0
1368	0	0		1368	0	0		1368	0	0
1376	0	0		1376	0	0		1376	0	0
1384	0	0		1384	0	0		1384	0	0
1392	0	0		1392	0	0		1392	0	0
1400	0	0		1400	0	0		1400	0	0
1408	0	0		1408	0	0		1408	0	0
1416	0	0		1416	0	0		1416	0	0
1424	0	0		1424	0	0		1424	0	0
1432	0	0		1432	0	0		1432	0	0
1440	0	0		1440	0	0		1440	0	0
1448	0	0		1448	0	0		1448	0	0
1456	0	0		1456	0	0		1456	0	0
1464	0	0		1464	0	0		1464	0	0
1472	0	0		1472	0	0		1472	0	0
1480	0	0		1480	0	0		1480	0	0
1488	0	0		1488	0	0		1488	0	0
1496	0	0		1496	0	0		1496	1	0
1504	0	0		1504	0	0		1504	0	0
1512	0	0		1512	0	0		1512	0	0
1520	0	0		1520	0	0		1520	0	0
1528	0	0		1528	0	0		1528	0	0
1536	0	0		1536	0	0		1536	0	0
1544	0	0		1544	0	0		1544	0	0
1552	0	0		1552	0	0		1552	0	0
1560	0	0		1560	0	0		1560	0	0
1568	0	0		1568	0	0		1568	0	0
1576	0	0		1576	0	0		1576	0	0
1584	0	0		1584	0	0		1584	0	0
1592	0	0		1592	0	0		1592	0	0
1600	0	0		1600	0	0		1600	0	0
1608	0	0		1608	0	0		1608	0	0
1616	0	0		1616	0	0		1616	0	0
1624	0	0		1624	0	0		1624	0	0
1632	0	0		1632	0	0		1632	0	0
1640	0	0		1640	0	0		1640	0	0
1648	0	0		1648	0	0		1648	0	0
1656	0	0		1656	0	0		1656	0	0
1664	0	0		1664	0	0		1664	0	0
1672	0	0		1672	0	0		1672	0	0
1680	0	0		1680	0	0		1680	0	0
1688	0	0		1688	0	0		1688	0	0
1696	0	0		1696	0	0		1696	0	0
1704	0	0		1704	0	0		1704	0	0
1712	0	0		1712	0	0		1712	0	0
1720	0	0		1720	0	0		1720	0	0
1728	0	0		1728	0	0		1728	0	0
1736	0	0		1736	0	0		1736	0	0
1744	0	0		1744	0	0		1744	1	0
1752	0	0		1752	0	0		1752	0	0
1760	0	0		1760	0	0		1760	0	0
1768	0	0		1768	0	0		1768	0	0
1776	0	0		1776	0	0		1776	0	0
1784	0	0		1784	0	0		1784	0	0
1792	0	0		1792	0	0		1792	0	0
1800	0	0		1800	0	0		1800	0	0
1808	0	0		1808	0	0		1808	0	0
1816	0	0		1816	0	0		1816	0	0
1824	0	0		1824	0	0		1824	0	0
1832	0	0		1832	0	0		1832	0	0
1840	0	0		1840	0	0		1840	0	0
1848	0	0		1848	0	0		1848	0	0
1856	0	0		1856	0	0		1856	0	0
1864	0	0		1864	0	0		1864	0	0
1872	0	0		1872	0	0		1872	0	0
1880	0	0		1880	0	0		1880	0	0
1888	0	0		1888	1	0		1888	0	0
1896	0	0		1896	0	0		1896	0	0
1904	0	0		1904	0	0		1904	0	0
1912	0	0		1912	0	0		1912	0	0
1920	0	0		1920	0	0		1920	0	0
1928	0	0		1928	0	0		1928	0	0
1936	0	0		1936	0	0		1936	0	0
1944	0	0		1944	0	0		1944	0	0
1952	1	0		1952	0	0		1952	0	0
1960	0	0		1960	0	0		1960	0	0
1968	0	0		1968	0	0		1968	0	0
1976	0	0		1976	0	0		1976	0	0
1984	0	0		1984	0	0		1984	0	0
1992	0	0		1992	0	0		1992	0	0
2000	0	0		2000	0	0		2000	0	0
2008	0	0		2008	0	0		2008	0	0
2016	0	0		2016	0	0		2016	0	0
2024	0	0		2024	0	0		2024	0	0
2032	0	0		2032	0	0		2032	0	0
2040	0	0		2040	0	0		2040	0	0
2048	0	0		2048	0	0		2048	0	0
2056	0	0		2056	0	0		2056	1	0
2064	0	0		2064	0	0		2064	0	0
2072	0	0		2072	0	0		2072	0	0
2080	0	0		2080	0	0		2080	0	0
2088	0	0		2088	0	0		2088	1	0
2096	1	0		2096	0	0		2096	0	0
2104	0	0		2104	0	1		2104	0	0
2112	0	0		2112	0	0		2112	0	0
2120	0	0		2120	0	0		2120	1	0
2128	0	0		2128	0	0		2128	0	0
2136	0	0		2136	0	0		2136	0	0
2144	0	0		2144	0	0		2144	0	0
2152	0	0		2152	0	0		2152	0	0
2160	0	0		2160	0	0		2160	0	0
2168	0	0		2168	0	0		2168	0	0
2176	0	0		2176	0	0		2176	1	0
2184	0	0		2184	0	0		2184	0	0
2192	0	0		2192	0	0		2192	0	0
2200	0	0		2200	0	0		2200	0	0
2208	0	0		2208	0	0		2208	0	0
2216	0	0		2216	0	0		2216	0	0
2224	0	0		2224	0	0		2224	0	0
2232	0	0		2232	0	0		2232	0	0
2240	0	0		2240	0	0		2240	0	0
2248	0	0		2248	0	0		2248	0	0
2256	0	0		2256	0	0		2256	0	0
2264	0	0		2264	0	0		2264	1	0
2272	0	0		2272	0	0		2272	0	0
2280	0	0		2280	0	0		2280	0	0
2288	0	0		2288	0	0		2288	0	0
2296	0	0		2296	0	0		2296	0	0
2304	1	0		2304	0	0		2304	0	0
2312	0	0		2312	0	0		2312	0	0
2320	0	0		2320	0	0		2320	0	0
2328	0	0		2328	0	0		2328	0	0
2336	0	0		2336	0	0		2336	0	0
2344	0	0		2344	0	0		2344	0	0
2352	0	0		2352	0	0		2352	0	1
2360	0	0		2360	0	0		2360	0	0
2368	0	0		2368	0	0		2368	0	0
2376	0	0		2376	0	0		2376	0	0
2384	0	0		2384	0	0		2384	0	0
2392	0	0		2392	0	0		2392	0	0
2400	0	0		2400	0	0		2400	0	0
2408	0	0		2408	0	0		2408	0	0
2416	0	0		2416	0	0		2416	0	0
2424	0	0		2424	0	0		2424	0	0
2432	0	0		2432	0	0		2432	0	0
2440	0	0		2440	0	0		2440	0	0
2448	0	0		2448	0	0		2448	0	0
2456	0	0		2456	0	0		2456	0	0
2464	0	0		2464	0	0		2464	0	0
2472	0	0		2472	0	0		2472	0	0
2480	0	0		2480	0	0		2480	0	0
2488	0	0		2488	0	0		2488	0	0
2496	0	0		2496	0	0		2496	0	0
2504	0	0		2504	0	0		2504	0	0
2512	0	0		2512	0	0		2512	0	0
2520	0	0		2520	0	0		2520	0	1
2528	0	0		2528	0	0		2528	0	0
2536	0	0		2536	0	0		2536	1	0
2544	0	0		2544	0	0		2544	0	0
2552	1	0		2552	0	0		2552	0	0
2560	0	0		2560	0	0		2560	0	0
2568	0	0		2568	0	0		2568	0	0
2576	0	0		2576	0	0		2576	0	0
2584	0	0		2584	0	0		2584	0	0
2592	0	0		2592	0	0		2592	0	0
2600	0	0		2600	0	0		2600	0	0
2608	0	0		2608	0	0		2608	0	0
2616	0	0		2616	0	0		2616	0	0
2624	0	0		2624	0	0		2624	0	0
2632	1	0		2632	0	0		2632	0	0
2640	0	0		2640	0	0		2640	0	0
2648	0	0		2648	0	0		2648	0	0
2656	0	0		2656	0	0		2656	0	0
2664	0	0		2664	0	0		2664	0	0
2672	0	0		2672	0	0		2672	0	0
2680	0	0		2680	0	0		2680	0	0
2688	0	0		2688	0	0		2688	0	0
2696	0	0		2696	0	0		2696	0	0
2704	0	0		2704	0	0		2704	0	0
2712	0	0		2712	0	0		2712	1	0
2720	0	0		2720	0	0		2720	0	0
2728	0	0		2728	0	0		2728	0	0
2736	0	1		2736	0	0		2736	0	0
2744	0	0		2744	0	1		2744	1	0
2752	0	0		2752	0	0		2752	0	0
2760	0	0		2760	0	0		2760	0	0
2768	0	0		2768	0	0		2768	0	0
2776	0	0		2776	0	0		2776	0	0
2784	0	0		2784	0	0		2784	0	0
2792	0	0		2792	0	0		2792	0	0
2800	0	0		2800	0	0		2800	0	0
2808	0	0		2808	0	0		2808	0	0
2816	0	0		2816	0	0		2816	0	0
2824	0	0		2824	0	0		2824	0	0
2832	0	0		2832	0	0		2832	0	0
2840	0	0		2840	0	0		2840	0	1
2848	0	0		2848	0	0		2848	0	0
2856	0	0		2856	0	0		2856	0	0
2864	0	0		2864	0	0		2864	0	0
2872	0	0		2872	0	0		2872	0	0
2880	0	0		2880	0	0		2880	0	0
2888	0	0		2888	0	0		2888	0	0
2896	0	0		2896	0	0		2896	0	0
2904	0	0		2904	0	0		2904	0	0
2912	0	0		2912	0	0		2912	0	0
2920	0	0		2920	0	0		2920	0	0
2928	0	0		2928	0	0		2928	0	0
2936	0	0		2936	0	0		2936	0	0
2944	0	0		2944	0	0		2944	0	0
2952	0	0		2952	0	0		2952	0	0
2960	0	0		2960	0	0		2960	0	0
2968	0	0		2968	0	0		2968	0	0
2976	0	0		2976	0	0		2976	0	0
2984	0	0		2984	0	0		2984	0	0
2992	0	0		2992	0	0		2992	0	0
3000	0	0		3000	0	0		3000	0	0
3008	0	0		3008	0	0		3008	0	0
3016	0	0		3016	0	0		3016	0	0
3024	0	0		3024	0	0		3024	0	0
3032	0	0		3032	0	0		3032	0	0
3040	0	0		3040	0	0		3040	0	0
3048	0	0		3048	0	0		3048	0	1
3056	0	0		3056	0	0		3056	0	0
3064	0	0		3064	0	0		3064	0	0
3072	0	0		3072	0	0		3072	1	0
3080	0	0		3080	0	0		3080	0	0
3088	0	0		3088	0	0		3088	0	0
3096	0	0		3096	0	0		3096	0	0
3104	0	0		3104	0	0		3104	0	0
3112	0	0		3112	0	0		3112	1	0
3120	0	0		3120	0	0		3120	0	0
3128	0	0		3128	0	0		3128	0	0
3136	0	0		3136	0	0		3136	0	0
3144	0	0		3144	0	0		3144	0	0
3152	0	0		3152	0	0		3152	0	0
3160	0	0		3160	0	0		3160	0	0
3168	0	0		3168	0	0		3168	0	0
3176	0	0		3176	0	0		3176	0	0
3184	0	0		3184	0	0		3184	0	0
3192	0	0		3192	0	0		3192	0	0
3200	0	0		3200	0	0		3200	0	0
3208	0	0		3208	0	0		3208	0	0
3216	0	0		3216	0	0		3216	0	0
3224	0	0		3224	0	0		3224	0	0
3232	0	0		3232	0	0		3232	0	0
3240	0	0		3240	0	0		3240	0	0
3248	0	0		3248	0	0		3248	0	0
3256	0	0		3256	0	0		3256	0	0
3264	0	0		3264	0	0		3264	1	0
3272	0	0		3272	0	0		3272	0	0
3280	0	0		3280	0	0		3280	0	0
3288	0	0		3288	0	0		3288	0	0
3296	0	0		3296	0	0		3296	0	0
3304	0	0		3304	0	0		3304	0	0
3312	0	0		3312	0	0		3312	0	0
3320	0	0		3320	0	0		3320	1	0
3328	0	0		3328	0	0		3328	0	0
3336	0	0		3336	0	0		3336	0	0
3344	0	0		3344	0	0		3344	0	0
3352	0	0		3352	0	0		3352	0	0
3360	0	0		3360	0	0		3360	0	0
3368	0	0		3368	0	0		3368	0	0
3376	0	0		3376	0	0		3376	0	0
3384	0	0		3384	0	0		3384	0	0
3392	0	0		3392	0	0		3392	0	0
3400	0	0		3400	0	0		3400	0	0
3408	0	0		3408	0	0		3408	0	0
3416	0	0		3416	0	0		3416	0	0
3424	0	0		3424	0	0		3424	0	0
3432	0	0		3432	0	0		3432	0	0
3440	0	0		3440	0	0		3440	0	0
3448	0	0		3448	0	0		3448	0	0
3456	0	0		3456	0	0		3456	0	0
3464	0	0		3464	0	0		3464	0	0
3472	0	0		3472	0	0		3472	0	0
3480	0	0		3480	0	0		3480	0	0
3488	0	0		3488	0	0		3488	0	0
3496	0	0		3496	0	0		3496	0	0
3504	0	0		3504	0	0		3504	0	0
3512	0	0		3512	0	0		3512	0	0
3520	0	0		3520	0	0		3520	0	0
3528	0	0		3528	0	0		3528	0	0
3536	0	0		3536	0	0		3536	0	0
3544	0	0		3544	0	0		3544	0	0
3552	0	0		3552	0	0		3552	0	0
3560	0	0		3560	0	0		3560	0	0
3568	0	1		3568	0	0		3568	0	0
3576	0	0		3576	0	0		3576	0	0
3584	0	0		3584	0	0		3584	0	0
3592	0	0		3592	0	0		3592	0	0
3600	0	0		3600	0	0		3600	0	0
3608	0	0		3608	0	0		3608	0	0
3616	0	0		3616	0	0		3616	0	0
3624	0	0		3624	0	0		3624	0	0
3632	0	0		3632	0	0		3632	0	0
3640	0	0		3640	0	0		3640	0	0
3648	0	0		3648	0	0		3648	0	0
3656	0	0		3656	0	0		3656	0	0
3664	0	0		3664	0	0		3664	0	0
3672	0	0		3672	0	0		3672	0	0
3680	0	0		3680	0	0		3680	0	0
3688	0	0		3688	0	0		3688	0	0
3696	0	0		3696	0	0		3696	0	0
3704	0	0		3704	0	0		3704	0	0
3712	1	0		3712	0	0		3712	0	0
3720	0	0		3720	0	0		3720	0	0
3728	0	0		3728	0	0		3728	0	0
3736	0	0		3736	0	0		3736	0	0
3744	0	0		3744	0	0		3744	0	0
3752	0	0		3752	0	0		3752	0	0
3760	0	0		3760	0	0		3760	0	0
3768	0	0		3768	0	0		3768	0	0
3776	0	0		3776	0	0		3776	0	0
3784	0	0		3784	0	0		3784	0	0
3792	0	0		3792	1	0		3792	0	0
3800	0	0		3800	0	0		3800	0	0
3808	0	0		3808	0	0		3808	0	0
3816	0	0		3816	0	0		3816	0	0
3824	0	0		3824	0	0		3824	0	0
3832	0	0		3832	0	0		3832	0	0
3840	0	0		3840	0	0		3840	0	0
3848	0	0		3848	0	0		3848	0	0
3856	0	0		3856	0	0		3856	0	0
3864	0	0		3864	0	0		3864	0	0
3872	0	0		3872	0	0		3872	0	0
3880	0	0		3880	0	0		3880	0	0
3888	0	0		3888	0	0		3888	0	0
3896	0	0		3896	0	0		3896	0	0
3904	1	0		3904	0	0		3904	0	0
3912	0	0		3912	0	0		3912	0	0
3920	0	0		3920	0	0		3920	0	0
3928	0	0		3928	0	0		3928	0	0
3936	0	0		3936	0	0		3936	1	0
3944	0	0		3944	0	0		3944	0	0
3952	0	0		3952	0	0		3952	0	0
3960	0	0		3960	0	0		3960	0	0
3968	0	0		3968	0	0		3968	0	0
3976	0	0		3976	0	0		3976	0	0
3984	0	0		3984	0	1		3984	0	0
3992	0	0		3992	0	0		3992	0	0
4000	0	0		4000	0	0		4000	0	0
4008	0	0		4008	0	0		4008	0	0
4016	0	0		4016	0	0		4016	0	0
4024	0	0		4024	0	0		4024	0	0
4032	0	0		4032	0	0		4032	0	0
4040	0	0		4040	0	0		4040	0	0
4048	0	0		4048	0	0		4048	0	0
4056	0	0		4056	0	0		4056	0	0
4064	0	0		4064	0	0		4064	0	0
4072	0	0		4072	0	0		4072	0	0
4080	0	0		4080	0	0		4080	0	0
4088	0	0		4088	0	0		4088	0	0
4096	0	0		4096	0	0		4096	0	0
4104	0	0		4104	0	0		4104	0	0
4112	0	0		4112	0	0		4112	0	0
4120	0	0		4120	0	0		4120	0	0
4128	0	0		4128	0	0		4128	0	0
4136	0	0		4136	0	0		4136	0	0
4144	0	0		4144	0	0		4144	0	0
4152	0	0		4152	0	0		4152	0	0
4160	0	0		4160	0	0		4160	0	0
4168	0	0		4168	0	0		4168	0	0
4176	1	0		4176	0	0		4176	0	0
4184	0	0		4184	0	0		4184	0	0
4192	0	0		4192	0	0		4192	0	0
4200	0	0		4200	0	0		4200	0	0
4208	0	0		4208	0	0		4208	0	0
4216	0	0		4216	0	0		4216	0	0
4224	0	0		4224	0	0		4224	0	0
4232	0	0		4232	0	0		4232	0	0
4240	0	0		4240	0	0		4240	0	0
4248	0	0		4248	0	0		4248	0	0
4256	0	0		4256	0	0		4256	0	0
4264	0	0		4264	0	0		4264	0	0
4272	0	0		4272	0	0		4272	0	0
4280	0	0		4280	0	0		4280	0	0
4288	0	0		4288	0	0		4288	1	0
4296	0	0		4296	0	0		4296	0	0
4304	0	0		4304	0	0		4304	0	0
4312	0	0		4312	0	0		4312	0	0
4320	0	0		4320	0	0		4320	0	0
4328	0	0		4328	0	0		4328	0	0
4336	0	0		4336	0	0		4336	0	0
4344	0	0		4344	0	0		4344	0	0
4352	0	0		4352	1	0		4352	0	0
4360	0	0		4360	0	0		4360	0	0
4368	0	1		4368	0	0		4368	0	0
4376	0	0		4376	0	0		4376	0	0
4384	0	0		4384	0	0		4384	0	0
4392	0	0		4392	0	0		4392	0	0
4400	0	0		4400	0	0		4400	0	0
4408	0	0		4408	0	0		4408	0	0
4416	0	0		4416	0	0		4416	0	0
4424	0	0		4424	0	0		4424	0	0
4432	0	0		4432	0	0		4432	0	0
4440	0	0		4440	0	0		4440	0	0
4448	0	0		4448	0	0		4448	0	0
4456	0	0		4456	0	0		4456	0	0
4464	0	0		4464	0	0		4464	0	0
4472	0	0		4472	0	0		4472	0	0
4480	0	0		4480	0	0		4480	0	0
4488	0	0		4488	0	0		4488	0	0
4496	0	0		4496	0	0		4496	0	0
4504	0	0		4504	0	0		4504	0	0
4512	0	0		4512	0	0		4512	0	0
4520	0	0		4520	0	0		4520	0	0
4528	0	0		4528	0	0		4528	0	0
4536	0	0		4536	0	0		4536	0	0
4544	0	0		4544	0	0		4544	0	0
4552	1	0		4552	0	0		4552	0	0
4560	0	0		4560	0	0		4560	0	0
4568	0	0		4568	0	0		4568	0	0
4576	0	0		4576	0	0		4576	0	1
4584	0	0		4584	0	0		4584	0	0
4592	0	0		4592	0	0		4592	1	0
4600	0	0		4600	0	0		4600	0	0
4608	0	0		4608	0	0		4608	0	0
4616	0	0		4616	0	0		4616	0	0
4624	0	0		4624	0	0		4624	0	0
4632	0	0		4632	0	0		4632	0	0
4640	0	0		4640	0	0		4640	0	0
4648	0	0		4648	0	0		4648	0	0
4656	0	0		4656	0	0		4656	0	0
4664	0	0		4664	0	0		4664	0	0
4672	0	0		4672	0	0		4672	1	0
4680	0	0		4680	0	0		4680	0	0
4688	0	0		4688	0	0		4688	0	0
4696	0	0		4696	0	0		4696	0	0
4704	0	0		4704	0	0		4704	0	0
4712	0	0		4712	0	0		4712	0	0
4720	0	0		4720	0	0		4720	0	0
4728	0	0		4728	0	0		4728	0	0
4736	0	0		4736	0	0		4736	0	0
4744	0	0		4744	0	0		4744	0	0
4752	0	0		4752	0	0		4752	1	0
4760	0	0		4760	0	0		4760	0	0
4768	0	0		4768	0	0		4768	0	0
4776	0	0		4776	0	0		4776	0	0
4784	0	0		4784	1	0		4784	0	0
4792	0	0		4792	0	0		4792	0	0
4800	0	0		4800	0	0		4800	0	0
4808	0	0		4808	0	0		4808	0	0
4816	0	0		4816	0	0		4816	0	0
4824	0	0		4824	0	0		4824	0	0
4832	0	0		4832	0	0		4832	0	0
4840	0	0		4840	0	0		4840	0	0
4848	0	0		4848	0	0		4848	0	0
4856	0	0		4856	0	0		4856	0	0
4864	0	0		4864	0	0		4864	0	0
4872	0	0		4872	0	0		4872	0	0
4880	0	0		4880	0	0		4880	0	0
4888	0	0		4888	0	0		4888	0	0
4896	0	0		4896	0	0		4896	0	0
4904	0	0		4904	0	0		4904	0	0
4912	0	0		4912	0	0		4912	0	0
4920	0	0		4920	0	0		4920	0	0
4928	0	0		4928	0	0		4928	0	0
4936	0	0		4936	0	0		4936	0	0
4944	0	0		4944	0	0		4944	0	0
4952	0	0		4952	0	0		4952	0	0
4960	0	0		4960	0	0		4960	0	0
4968	0	0		4968	0	0		4968	0	0
4976	0	0		4976	0	0		4976	0	0
4984	0	0		4984	0	0		4984	0	0
4992	0	0		4992	0	0		4992	0	0
5000	0	0		5000	0	0		5000	0	0
5008	0	0		5008	0	0		5008	0	0
5016	0	0		5016	0	0		5016	0	0
5024	0	0		5024	0	0		5024	0	1
5032	0	0		5032	0	0		5032	0	0
5040	0	0		5040	0	0		5040	0	0
5048	0	0		5048	0	0		5048	0	0
5056	0	0		5056	0	0		5056	1	0
5064	0	0		5064	1	0		5064	0	0
5072	0	0		5072	0	0		5072	0	0
5080	0	0		5080	0	0		5080	0	0
5088	0	0		5088	0	0		5088	0	0
5096	0	0		5096	0	0		5096	0	0
5104	0	0		5104	0	0		5104	0	0
5112	0	0		5112	0	0		5112	0	0
5120	0	0		5120	1	0		5120	0	0
5128	0	0		5128	0	0		5128	0	0
5136	0	0		5136	0	0		5136	0	0
5144	0	0		5144	0	0		5144	0	0
5152	0	0		5152	0	0		5152	0	0
5160	0	0		5160	0	1		5160	0	0
5168	0	0		5168	1	0		5168	0	0
5176	0	0		5176	0	0		5176	0	0
5184	0	0		5184	0	0		5184	0	0
5192	0	0		5192	0	0		5192	0	0
5200	0	0		5200	0	0		5200	0	0
5208	0	0		5208	0	0		5208	0	0
5216	0	0		5216	0	0		5216	0	0
5224	0	0		5224	0	0		5224	0	0
5232	0	0		5232	0	0		5232	0	0
5240	0	0		5240	0	0		5240	0	0
5248	0	0		5248	0	0		5248	0	0
5256	0	0		5256	0	0		5256	0	0
5264	0	0		5264	0	0		5264	0	0
5272	0	0		5272	0	1		5272	0	0
5280	0	0		5280	0	0		5280	0	0
5288	0	0		5288	0	0		5288	0	0
5296	0	0		5296	0	0		5296	0	0
5304	0	0		5304	0	0		5304	0	0
5312	0	0		5312	0	0		5312	0	0
5320	0	0		5320	0	0		5320	0	0
5328	0	0		5328	0	0		5328	0	0
5336	0	0		5336	0	0		5336	0	0
5344	0	0		5344	0	0		5344	0	0
5352	0	0		5352	0	0		5352	0	0
5360	0	0		5360	0	0		5360	1	0
5368	0	0		5368	0	0		5368	0	0
5376	0	0		5376	0	0		5376	0	0
5384	0	0		5384	0	0		5384	0	0
5392	0	0		5392	0	0		5392	0	0
5400	0	0		5400	0	0		5400	0	0
5408	0	0		5408	0	0		5408	0	0
5416	1	0		5416	0	0		5416	0	0
5424	0	0		5424	0	0		5424	0	0
5432	0	0		5432	0	0		5432	0	0
5440	0	0		5440	0	0		5440	0	0
5448	0	0		5448	0	0		5448	0	0
5456	0	0		5456	0	0		5456	0	0
5464	0	0		5464	0	0		5464	0	0
5472	0	0		5472	0	0		5472	0	0
5480	0	0		5480	0	0		5480	0	0
5488	0	0		5488	0	0		5488	0	0
5496	0	0		5496	0	0		5496	0	0
5504	0	0		5504	0	0		5504	0	0
5512	0	0		5512	1	0		5512	0	0
5520	0	0		5520	0	0		5520	0	0
5528	0	0		5528	0	0		5528	0	0
5536	0	0		5536	0	0		5536	0	0
5544	0	0		5544	0	0		5544	0	0
5552	0	0		5552	0	0		5552	1	0
5560	0	0		5560	0	0		5560	0	0
5568	0	0		5568	0	0		5568	0	0
5576	0	0		5576	0	0		5576	0	0
5584	0	0		5584	0	0		5584	0	0
5592	0	0		5592	0	0		5592	0	0
5600	0	0		5600	0	0		5600	0	0
5608	0	0		5608	0	0		5608	0	0
5616	0	0		5616	0	0		5616	0	0
5624	0	0		5624	0	0		5624	0	0
5632	0	0		5632	0	0		5632	0	0
5640	0	0		5640	0	0		5640	0	0
5648	0	0		5648	0	0		5648	0	0
5656	0	0		5656	0	0		5656	1	0
5664	0	0		5664	0	0		5664	0	0
5672	0	0		5672	0	0		5672	0	0
5680	0	0		5680	0	0		5680	1	0
5688	0	0		5688	0	0		5688	0	0
5696	0	0		5696	0	0		5696	0	0
5704	0	0		5704	0	0		5704	0	0
5712	0	0		5712	0	0		5712	0	0
5720	0	0		5720	0	0		5720	0	0
5728	0	0		5728	0	0		5728	0	0
5736	0	0		5736	0	0		5736	0	0
5744	0	0		5744	0	0		5744	0	0
5752	0	0		5752	0	0		5752	0	0
5760	0	0		5760	0	0		5760	0	0
5768	0	0		5768	0	0		5768	0	0
5776	0	0		5776	0	0		5776	0	0
5784	0	0		5784	0	0		5784	0	0
5792	0	0		5792	1	0		5792	0	0
5800	0	0		5800	0	0		5800	0	0
5808	0	0		5808	0	0		5808	0	0
5816	0	0		5816	0	0		5816	0	0
5824	0	0		5824	0	0		5824	0	0
5832	0	0		5832	0	0		5832	0	0
5840	0	0		5840	0	0		5840	0	0
5848	0	0		5848	0	0		5848	0	0
5856	0	0		5856	0	0		5856	0	0
5864	0	0		5864	0	0		5864	0	0
5872	0	0		5872	0	0		5872	0	0
5880	0	0		5880	0	0		5880	0	0
5888	0	0		5888	0	0		5888	0	0
5896	0	0		5896	0	0		5896	0	0
5904	0	0		5904	0	0		5904	0	0
5912	0	0		5912	0	0		5912	0	0
5920	0	0		5920	0	0		5920	0	0
5928	0	0		5928	0	0		5928	0	0
5936	0	0		5936	0	0		5936	0	0
5944	0	0		5944	0	0		5944	0	0
5952	0	0		5952	0	0		5952	0	0
5960	0	0		5960	0	0		5960	0	0
5968	0	0		5968	0	0		5968	0	0
5976	0	0		5976	0	0		5976	0	0
5984	0	0		5984	0	0		5984	0	0
5992	0	0		5992	0	0		5992	0	0
6000	0	0		6000	0	0		6000	0	0
6008	0	0		6008	0	0		6008	0	0
6016	0	0		6016	0	0		6016	0	0
6024	0	0		6024	0	0		6024	0	0
6032	0	0		6032	0	0		6032	0	0
6040	0	0		6040	0	0		6040	0	0
6048	0	0		6048	0	0		6048	0	0
6056	0	0		6056	0	0		6056	0	0
6064	0	0		6064	0	0		6064	0	0
6072	0	0		6072	0	0		6072	0	0
6080	0	0		6080	0	0		6080	0	0
6088	0	0		6088	0	0		6088	0	0
6096	0	0		6096	0	0		6096	0	0
6104	0	0		6104	0	0		6104	0	0
6112	0	0		6112	0	0		6112	0	0
6120	0	0		6120	0	0		6120	0	0
6128	0	0		6128	0	0		6128	0	0
6136	0	0		6136	0	0		6136	0	0
6144	0	0		6144	0	0		6144	0	0
6152	0	0		6152	0	0		6152	0	0
6160	0	0		6160	0	0		6160	0	0
6168	0	0		6168	0	0		6168	0	0
6176	0	0		6176	0	0		6176	0	0
6184	0	0		6184	0	0		6184	0	0
6192	0	0		6192	0	0		6192	1	0
6200	0	0		6200	0	0		6200	0	0
6208	0	0		6208	0	0		6208	0	0
6216	0	0		6216	0	0		6216	0	0
6224	0	0		6224	0	0		6224	0	0
6232	0	0		6232	0	0		6232	0	0
6240	0	0		6240	0	0		6240	0	0
6248	0	0		6248	0	0		6248	0	0
6256	0	0		6256	0	0		6256	0	0
6264	0	0		6264	0	0		6264	0	0
6272	0	0		6272	0	0		6272	0	0
6280	0	0		6280	0	0		6280	0	0
6288	0	0		6288	0	0		6288	0	0
6296	0	0		6296	0	0		6296	0	0
6304	0	0		6304	0	0		6304	0	0
6312	0	0		6312	0	0		6312	0	0
6320	0	0		6320	1	0		6320	0	0
6328	0	0		6328	0	0		6328	0	0
6336	0	0		6336	0	0		6336	1	0
6344	0	0		6344	0	0		6344	0	0
6352	0	0		6352	0	0		6352	0	0
6360	0	0		6360	0	0		6360	0	0
6368	0	0		6368	0	0		6368	0	0
6376	0	0		6376	0	0		6376	0	0
6384	0	0		6384	0	0		6384	0	0
6392	0	0		6392	0	0		6392	0	0
6400	0	0		6400	0	0		6400	0	0
6408	0	0		6408	0	0		6408	0	0
6416	0	0		6416	0	0		6416	0	0
6424	0	0		6424	0	0		6424	0	0
6432	0	0		6432	0	0		6432	0	0
6440	0	0		6440	0	0		6440	0	0
6448	0	0		6448	0	0		6448	0	0
6456	0	0		6456	0	0		6456	0	0
6464	0	0		6464	0	0		6464	0	0
6472	0	0		6472	0	0		6472	1	0
6480	0	0		6480	0	0		6480	0	0
6488	0	0		6488	0	0		6488	0	0
6496	0	0		6496	0	0		6496	0	0
6504	0	0		6504	0	0		6504	0	0
6512	0	0		6512	0	0		6512	0	0
6520	0	0		6520	0	0		6520	0	0
6528	0	0		6528	0	0		6528	0	0
6536	0	0		6536	0	0		6536	0	0
6544	0	0		6544	0	0		6544	0	0
6552	0	0		6552	0	0		6552	0	0
6560	0	0		6560	0	0		6560	0	0
6568	0	0		6568	0	0		6568	0	0
6576	0	0		6576	0	0		6576	0	0
6584	0	0		6584	0	0		6584	0	0
6592	0	0		6592	1	0		6592	0	0
6600	0	0		6600	0	0		6600	0	0
6608	0	0		6608	0	0		6608	0	0
6616	0	0		6616	0	0		6616	0	0
6624	0	0		6624	0	0		6624	0	0
6632	0	0		6632	0	0		6632	0	0
6640	0	0		6640	0	0		6640	0	0
6648	0	0		6648	0	0		6648	0	0
6656	0	0		6656	0	0		6656	1	0
6664	0	0		6664	0	0		6664	0	0
6672	0	0		6672	0	0		6672	0	0
6680	0	0		6680	0	0		6680	0	0
6688	0	0		6688	0	0		6688	0	0
6696	0	0		6696	0	0		6696	0	0
6704	0	0		6704	0	0		6704	0	0
6712	0	0		6712	0	0		6712	0	0
6720	0	0		6720	0	0		6720	0	0
6728	0	0		6728	0	0		6728	0	0
6736	0	0		6736	0	0		6736	0	0
6744	0	0		6744	0	0		6744	0	0
6752	0	0		6752	0	0		6752	0	0
6760	0	0		6760	0	0		6760	0	0
6768	0	0		6768	0	0		6768	0	0
6776	0	0		6776	0	0		6776	0	0
6784	0	0		6784	0	0		6784	0	0
6792	0	0		6792	0	0		6792	0	0
6800	0	0		6800	0	0		6800	0	0
6808	0	0		6808	0	0		6808	0	0
6816	0	0		6816	0	0		6816	0	0
6824	0	0		6824	0	0		6824	0	0
6832	0	0		6832	0	0		6832	0	0
6840	0	0		6840	0	0		6840	0	0
6848	0	0		6848	0	0		6848	0	0
6856	0	0		6856	0	0		6856	0	0
6864	0	0		6864	0	0		6864	0	0
6872	0	0		6872	0	0		6872	0	0
6880	0	0		6880	0	0		6880	0	0
6888	0	0		6888	0	0		6888	0	0
6896	0	0		6896	0	0		6896	0	0
6904	0	0		6904	0	0		6904	0	0
6912	0	0		6912	0	0		6912	1	0
6920	0	0		6920	0	0		6920	0	0
6928	0	0		6928	0	0		6928	0	0
6936	0	0		6936	0	0		6936	0	0
6944	0	0		6944	0	0		6944	0	0
6952	0	0		6952	0	0		6952	0	0
6960	0	0		6960	1	0		6960	0	0
6968	0	0		6968	0	0		6968	0	0
6976	0	0		6976	0	0		6976	0	0
6984	0	0		6984	0	0		6984	0	0
6992	0	0		6992	0	0		6992	0	0
7000	0	0		7000	0	0		7000	0	0
7008	0	0		7008	0	0		7008	0	0
7016	0	0		7016	0	0		7016	0	0
7024	0	0		7024	0	0		7024	0	0
7032	0	0		7032	0	0		7032	0	0
7040	0	0		7040	0	0		7040	0	0
7048	0	0		7048	1	0		7048	0	0
7056	0	0		7056	0	0		7056	1	0
7064	0	0		7064	0	0		7064	0	0
7072	0	0		7072	0	0		7072	0	0
7080	0	0		7080	0	0		7080	0	0
7088	0	0		7088	0	0		7088	0	0
7096	0	0		7096	0	0		7096	0	0
7104	0	0		7104	0	0		7104	0	0
7112	0	0		7112	0	0		7112	0	0
7120	0	0		7120	0	0		7120	0	0
7128	0	0		7128	0	0		7128	0	0
7136	0	0		7136	0	0		7136	0	0
7144	0	0		7144	0	0		7144	0	0
7152	0	0		7152	0	0		7152	0	0
7160	0	0		7160	0	0		7160	0	0
7168	0	0		7168	0	0		7168	0	0
7176	0	0		7176	0	0		7176	0	0
7184	0	0		7184	0	0		7184	0	0
7192	0	0		7192	0	0		7192	0	0
7200	0	0		7200	0	0		7200	0	0
7208	3	14		7208	2	13		7208	2	8
7216	66	236		7216	73	239		7216	66	170
7224	275	895		7224	253	873		7224	215	746
7232	625	1598		7232	532	1604		7232	450	1428
7240	846	2298		7240	773	2341		7240	691	1985
7248	1097	2860		7248	958	2926		7248	828	2492
7256	1249	3192		7256	1134	3282		7256	989	2785
7264	1270	3265		7264	1249	3388		7264	966	2932
7272	1302	3310		7272	1172	3377		7272	996	2986
7280	1302	3389		7280	1268	3373		7280	1008	2992
7288	1338	3528		7288	1275	3774		7288	1082	3132
7296	1498	3738		7296	1376	4007		7296	1116	3288
7304	1519	3772		7304	1372	3845		7304	1161	3384
7312	1341	3355		7312	1193	3419		7312	1045	2915
7320	1007	2376		7320	871	2348		7320	740	2159
7328	781	1652		7328	489	1301		7328	448	1289
7336	750	1150		7336	248	589		7336	205	532
7344	893	1276		7344	146	205		7344	51	98
7352	1429	1796		7352	309	371		7352	21	27
7360	1721	2301		7360	564	723		7360	11	29
7368	2203	3066		7368	929	1213		7368	18	26
7376	2531	3538		7376	1355	1802		7376	73	86
7384	2840	4058		7384	1755	2336		7384	173	197
7392	3355	4566		7392	2232	2918		7392	392	443
7400	3659	5184		7400	2615	3351		7400	675	844
7408	4205	5739		7408	2845	3715		7408	1081	1365
7416	4264	6134		7416	3242	4280		7416	1448	1908
7424	4303	6109		7424	3623	4889		7424	1894	2468
7432	4280	5938		7432	3890	5389		7432	2268	2929
7440	3965	5879		7440	4135	5688		7440	2593	3389
7448	3800	5520		7448	4298	5722		7448	3107	4007
7456	3687	5338		7456	4125	5532		7456	3495	4528
7464	3504	5169		7464	3949	5333		7464	3836	4992
7472	3333	4792		7472	3744	5165		7472	4129	5338
7480	3197	4562		7480	3576	4976		7480	4392	5614
7488	3013	4537		7488	3420	4858		7488	4319	5843
7496	2975	4389		7496	3349	4638		7496	4282	5670
7504	2729	4027		7504	3106	4316		7504	4027	5536
7512	2727	3979		7512	2933	4279		7512	3886	5100
7520	2663	3901		7520	2838	3942		7520	3621	4749
7528	2397	3619		7528	2717	3906		7528	3571	4784
7536	2351	3661		7536	2707	3716		7536	3327	4453
7544	2302	3355		7544	2479	3599		7544	3239	4325
7552	2242	3190		7552	2343	3419		7552	3088	4210
7560	2047	3175		7560	2262	3232		7560	2974	4085
7568	1995	2929		7568	2265	3159		7568	2919	3752
7576	1912	2828		7576	2145	3118		7576	2790	3731
7584	1874	2736		7584	2088	2925		7584	2593	3557
7592	1864	2745		7592	1951	2890		7592	2586	3499
7600	1719	2559		7600	1877	2568		7600	2458	3341
7608	1685	2515		7608	1975	2566		7608	2317	3163
7616	1639	2379		7616	1646	2447		7616	2129	2902
7624	1492	2254		7624	1682	2435		7624	2131	2966
7632	1400	2222		7632	1619	2292		7632	2100	2819
7640	1388	2083		7640	1595	2281		7640	1984	2693
7648	1450	2007		7648	1473	2167		7648	1919	2479
7656	1273	1927		7656	1391	2040		7656	1862	2538
7664	1260	1898		7664	1376	2004		7664	1821	2439
7672	1196	1773		7672	1335	1919		7672	1675	2252
7680	1193	1763		7680	1289	1793		7680	1585	2151
7688	1168	1707		7688	1220	1789		7688	1526	2044
7696	1103	1578		7696	1197	1640		7696	1476	2003
7704	1059	1503		7704	1138	1604		7704	1420	1998
7712	993	1395		7712	1126	1575		7712	1377	1903
7720	952	1469		7720	994	1537		7720	1334	1813
7728	922	1413		7728	1035	1483		7728	1261	1869
7736	890	1298		7736	1000	1434		7736	1220	1745
7744	847	1232		7744	948	1352		7744	1232	1677
7752	795	1197		7752	924	1305		7752	1147	1558
7760	795	1146		7760	849	1232		7760	1086	1509
7768	741	1095		7768	802	1157		7768	1087	1471
7776	713	1101		7776	819	1133		7776	1028	1368
7784	745	1069		7784	704	1080		7784	983	1353
7792	637	1030		7792	707	1074		7792	961	1302
7800	639	997		7800	710	1054		7800	858	1258
7808	642	997		7808	734	996		7808	859	1284
7816	699	1272		7816	721	1221		7816	923	1429
7824	957	1922		7824	994	1940		7824	1108	1975
7832	1186	2677		7832	1250	2759		7832	1338	2583
7840	1501	3299		7840	1410	3318		7840	1485	3215
7848	1722	3745		7848	1588	3869		7848	1611	3598
7856	1762	4070		7856	1711	4090		7856	1713	3830
7864	1910	4138		7864	1687	4158		7864	1636	3809
7872	1840	4010		7872	1659	4140		7872	1713	3812
7880	1819	4031		7880	1707	4215		7880	1651	3847
7888	1798	4267		7888	1752	4314		7888	1669	4067
7896	1937	4444		7896	1816	4436		7896	1766	4154
7904	1892	4143		7904	1721	4419		7904	1726	4066
7912	1689	3575		7912	1544	3694		7912	1486	3435
7920	1335	2618		7920	1156	2607		7920	1243	2676
7928	1040	1983		7928	787	1606		7928	860	1724
7936	1124	1712		7936	585	971		7936	667	1023
7944	1345	1882		7944	516	730		7944	495	688
7952	1704	2479		7952	685	945		7952	484	647
7960	2248	2984		7960	984	1346		7960	427	600
7968	2589	3584		7968	1344	1854		7968	429	547
7976	2822	4058		7976	1843	2367		7976	518	637
7984	3318	4681		7984	2127	2934		7984	625	791
7992	3721	5163		7992	2516	3427		7992	842	1068
8000	4141	5718		8000	2885	3851		8000	1137	1459
8008	4530	6191		8008	3313	4288		8008	1530	1895
8016	4512	6441		8016	3679	4799		8016	1901	2486
8024	4540	6284		8024	3982	5352		8024	2323	2903
8032	4341	6361		8032	4372	5780		8032	2818	3432
8040	4080	5928		8040	4429	5957		8040	3128	4113
8048	3832	5639		8048	4406	6216		8048	3617	4357
8056	3689	5586		8056	4186	5896		8056	3896	5093
8064	3634	5285		8064	4153	5672		8064	4277	5483
8072	3468	5130		8072	3794	5521		8072	4484	5896
8080	3285	4796		8080	3656	5083		8080	4551	5948
8088	3168	4609		8088	3631	5002		8088	4676	5982
8096	3011	4586		8096	3411	4759		8096	4378	5866
8104	3016	4251		8104	3307	4658		8104	4182	5650
8112	2788	4224		8112	3241	4460		8112	3886	5416
8120	2694	4103		8120	2921	4300		8120	3807	5242
8128	2695	3675		8128	2891	4099		8128	3682	4906
8136	2509	3679		8136	2708	3788		8136	3511	4775
8144	2507	3579		8144	2681	3666		8144	3367	4580
8152	2308	3390		8152	2516	3560		8152	3133	4392
8160	2251	3292		8160	2422	3444		8160	3160	4186
8168	2094	3203		8168	2299	3371		8168	2938	3967
8176	2095	3118		8176	2221	3254		8176	3016	3937
8184	1906	2917		8184	2227	2990		8184	2745	3853
8192	1788	2816		8192	1978	2899		8192	2599	3625
8200	1850	2737		8200	1943	2857		8200	2531	3510
8208	1716	2690		8208	1839	2765		8208	2477	3326
8216	1703	2477		8216	1907	2608		8216	2376	3212
8224	1633	2331		8224	1714	2481		8224	2258	3128
8232	1563	2304		8232	1730	2371		8232	2095	3080
8240	1521	2237		8240	1569	2345		8240	2071	2873
8248	1409	2150		8248	1590	2268		8248	1971	2727
8256	1385	2026		8256	1544	2151		8256	1948	2720
8264	1319	1980		8264	1395	2054		8264	1910	2554
8272	1206	1823		8272	1393	1962		8272	1795	2451
8280	1236	1860		8280	1393	1899		8280	1715	2350
8288	1171	1748		8288	1253	1841		8288	1555	2166
8296	1101	1638		8296	1290	1811		8296	1590	2183
8304	1108	1659		8304	1168	1696		8304	1573	2068
8312	1119	1540		8312	1168	1611		8312	1542	1925
8320	1026	1602		8320	1121	1612		8320	1384	1852
8328	950	1458		8328	1041	1542		8328	1388	1939
8336	916	1410		8336	973	1366		8336	1310	1836
8344	859	1288		8344	957	1450		8344	1266	1801
8352	859	1290		8352	928	1355		8352	1203	1617
8360	822	1261		8360	929	1246		8360	1204	1649
8368	755	1223		8368	870	1246		8368	1166	1566
8376	781	1177		8376	879	1168		8376	1045	1485
8384	747	1104		8384	771	1155		8384	1176	1471
8392	704	1079		8392	726	1081		8392	1004	1382
8400	686	1034		8400	714	1062		8400	960	1372
8408	645	999		8408	747	996		8408	972	1358
8416	664	970		8416	690	1036		8416	917	1243
8424	622	908		8424	637	934		8424	896	1242
8432	610	903		8432	669	943		8432	837	1172
8440	571	934		8440	621	897		8440	808	1242
8448	536	870		8448	583	853		8448	785	1117
8456	520	780		8456	593	830		8456	743	1063
8464	542	768		8464	533	723		8464	767	1044
8472	485	759		8472	570	780		8472	702	986
8480	445	691		8480	507	743		8480	701	946
8488	486	713		8488	500	702		8488	658	860
8496	403	669		8496	461	708		8496	637	871
8504	437	649		8504	452	579		8504	630	843
8512	449	633		8512	442	629		8512	571	807
8520	400	594		8520	443	647		8520	550	776
8528	358	556		8528	426	577		8528	578	739
8536	369	585		8536	408	570		8536	539	729
8544	370	505		8544	355	547		8544	542	759
8552	362	547		8552	348	520		8552	476	706
8560	327	483		8560	385	506		8560	487	664
8568	339	471		8568	379	496		8568	438	672
8576	347	495		8576	336	472		8576	491	600
8584	296	421		8584	309	471		8584	438	608
8592	284	412		8592	331	454		8592	430	638
8600	284	444		8600	289	403		8600	398	567
8608	251	436		8608	307	402		8608	410	556
8616	265	365		8616	270	382		8616	393	546
8624	280	377		8624	282	397		8624	388	528
8632	234	368		8632	233	370		8632	378	525
8640	232	351		8640	244	351		8640	343	451
8648	250	354		8648	207	324		8648	387	459
8656	195	375		8656	221	372		8656	343	420
8664	208	277		8664	235	342		8664	344	477
8672	221	304		8672	221	294		8672	324	442
8680	187	296		8680	212	274		8680	301	392
8688	167	267		8688	200	296		8688	309	440
8696	199	277		8696	198	248		8696	279	379
8704	169	292		8704	183	267		8704	265	407
8712	184	265		8712	157	251		8712	258	332
8720	155	245		8720	154	263		8720	244	342
8728	171	277		8728	154	250		8728	240	382
8736	166	227		8736	149	238		8736	254	311
8744	157	225		8744	155	226		8744	259	301
8752	166	229		8752	154	213		8752	206	315
8760	140	213		8760	133	191		8760	222	315
8768	134	222		8768	152	213		8768	214	255
8776	124	191		8776	130	200		8776	180	272
8784	136	204		8784	122	187		8784	194	303
8792	133	191		8792	149	142		8792	190	260
8800	136	174		8800	115	170		8800	189	242
8808	136	173		8808	105	165		8808	174	236
8816	118	184		8816	124	168		8816	186	263
8824	107	168		8824	106	147		8824	158	225
8832	107	159		8832	119	146		8832	187	230
8840	128	151		8840	110	150		8840	182	212
8848	125	141		8848	110	126		8848	146	238
8856	105	157		8856	105	137		8856	164	244
8864	103	135		8864	100	117		8864	157	210
8872	90	125		8872	112	115		8872	161	191
8880	85	146		8880	98	114		8880	125	223
8888	88	151		8888	80	127		8888	172	199
8896	92	124		8896	68	118		8896	130	176
8904	83	130		8904	85	119		8904	140	188
8912	89	131		8912	76	115		8912	150	174
8920	78	103		8920	70	91		8920	142	186
8928	74	118		8928	69	98		8928	126	164
8936	57	103		8936	70	117		8936	123	193
8944	80	108		8944	66	99		8944	116	159
8952	74	92		8952	74	73		8952	124	187
8960	62	109		8960	61	83		8960	102	168
8968	77	97		8968	70	97		8968	111	159
8976	51	103		8976	54	89		8976	119	147
8984	55	113		8984	50	81		8984	125	161
8992	68	77		8992	58	82		8992	131	147
9000	66	104		9000	54	68		9000	89	160
9008	76	88		9008	49	84		9008	103	145
9016	69	100		9016	48	82		9016	105	136
9024	65	99		9024	59	64		9024	96	130
9032	56	93		9032	58	74		9032	93	141
9040	58	76		9040	42	68		9040	128	114
9048	57	83		9048	51	81		9048	85	137
9056	57	86		9056	48	66		9056	102	150
9064	57	83		9064	37	57		9064	108	112
9072	61	84		9072	43	58		9072	82	116
9080	48	66		9080	40	55		9080	75	128
9088	43	71		9088	53	54		9088	81	117
9096	57	59		9096	39	50		9096	91	103
9104	47	76		9104	40	55		9104	68	119
9112	48	70		9112	41	48		9112	61	116
9120	60	49		9120	41	56		9120	77	95
9128	36	73		9128	47	44		9128	98	94
9136	35	79		9136	41	55		9136	85	94
9144	45	65		9144	42	48		9144	76	109
9152	39	55		9152	35	45		9152	89	107
9160	45	59		9160	37	32		9160	90	105
9168	40	73		9168	38	53		9168	57	98
9176	39	72		9176	35	45		9176	85	117
9184	33	56		9184	34	45		9184	72	97
9192	34	49		9192	33	54		9192	77	87
9200	49	60		9200	26	44		9200	78	88
9208	31	53		9208	29	41		9208	82	97
9216	45	46		9216	28	51		9216	67	99
9224	33	52		9224	32	39		9224	67	101
9232	44	58		9232	24	42		9232	64	82
9240	30	48		9240	31	41		9240	69	105
9248	35	67		9248	24	39		9248	65	81
9256	40	46		9256	27	48		9256	68	69
9264	46	47		9264	24	30		9264	68	91
9272	40	45		9272	23	28		9272	77	100
9280	33	44		9280	28	41		9280	56	69
9288	31	51		9288	22	39		9288	60	73
9296	34	43		9296	28	28		9296	55	72
9304	34	58		9304	15	29		9304	74	76
9312	41	47		9312	21	31		9312	50	75
9320	33	55		9320	17	23		9320	60	95
9328	31	45		9328	14	22		9328	68	78
9336	38	48		9336	30	40		9336	62	82
9344	26	33		9344	17	30		9344	57	71
9352	34	53		9352	20	26		9352	67	67
9360	37	50		9360	23	25		9360	61	72
9368	22	41		9368	14	33		9368	67	65
9376	28	40		9376	20	26		9376	40	73
9384	30	40		9384	19	24		9384	74	67
9392	29	37		9392	20	23		9392	62	72
9400	35	40		9400	14	34		9400	52	70
9408	30	42		9408	15	29		9408	45	53
9416	34	40		9416	21	21		9416	50	53
9424	27	36		9424	23	25		9424	55	50
9432	39	37		9432	15	19		9432	52	75
9440	21	43		9440	27	23		9440	69	65
9448	20	37		9448	14	27		9448	50	68
9456	22	36		9456	17	21		9456	40	61
9464	26	32		9464	14	16		9464	57	63
9472	30	43		9472	18	21		9472	61	65
9480	17	25		9480	9	28		9480	44	57
9488	25	38		9488	19	23		9488	54	63
9496	28	38		9496	10	20		9496	59	57
9504	19	40		9504	17	27		9504	55	61
9512	21	33		9512	15	19		9512	45	56
9520	30	34		9520	19	23		9520	54	49
9528	33	51		9528	17	22		9528	52	56
9536	22	27		9536	12	23		9536	50	70
9544	20	36		9544	9	22		9544	50	52
9552	28	38		9552	9	22		9552	48	62
9560	25	25		9560	12	12		9560	46	65
9568	32	42		9568	18	21		9568	50	66
9576	24	31		9576	18	20		9576	56	67
9584	22	39		9584	17	17		9584	52	57
9592	22	29		9592	15	21		9592	58	48
9600	16	26		9600	10	12		9600	44	63
9608	21	33		9608	11	20		9608	38	62
9616	19	29		9616	7	14		9616	38	43
9624	18	34		9624	10	18		9624	39	56
9632	19	33		9632	11	24		9632	41	57
9640	18	29		9640	14	19		9640	42	55
9648	13	31		9648	22	14		9648	44	56
9656	18	30		9656	13	19		9656	40	61
9664	29	25		9664	14	17		9664	57	58
9672	29	30		9672	15	18		9672	49	39
9680	24	27		9680	14	20		9680	53	58
9688	25	35		9688	14	20		9688	36	37
9696	27	31		9696	16	13		9696	51	54
9704	18	29		9704	15	15		9704	44	54
9712	30	25		9712	12	13		9712	41	50
9720	26	27		9720	13	18		9720	45	48
9728	25	35		9728	12	11		9728	44	64
9736	21	37		9736	8	15		9736	38	44
9744	19	32		9744	13	18		9744	37	51
9752	23	24		9752	14	19		9752	38	54
9760	19	27		9760	16	24		9760	43	51
9768	16	30		9768	12	15		9768	41	56
9776	19	36		9776	11	17		9776	41	62
9784	14	29		9784	14	7		9784	38	64
9792	17	27		9792	13	19		9792	43	51
9800	13	21		9800	12	20		9800	28	55
9808	22	33		9808	16	12		9808	33	64
9816	20	29		9816	15	15		9816	48	50
9824	21	22		9824	13	9		9824	29	49
9832	18	29		9832	15	11		9832	40	64
9840	23	23		9840	13	11		9840	27	57
9848	24	26		9848	11	9		9848	45	56
9856	18	27		9856	15	18		9856	34	52
9864	25	32		9864	15	14		9864	35	51
9872	21	28		9872	14	26		9872	47	43
9880	23	35		9880	20	4		9880	41	48
9888	16	25		9888	15	10		9888	45	42
9896	22	40		9896	11	11		9896	36	46
9904	15	30		9904	11	16		9904	30	38
9912	13	33		9912	8	17		9912	38	55
9920	25	28		9920	17	16		9920	32	40
9928	16	26		9928	12	16		9928	33	41
9936	29	28		9936	10	10		9936	41	54
9944	24	30		9944	8	13		9944	37	50
9952	17	20		9952	8	10		9952	37	40
9960	18	23		9960	10	2		9960	34	50
9968	25	24		9968	8	10		9968	42	53
9976	16	26		9976	9	18		9976	32	38
9984	17	26		9984	16	17		9984	41	36
9992	20	20		9992	9	19		9992	35	42
10000	19	21		10000	9	15		10000	37	57
10008	17	30		10008	13	10		10008	36	45
10016	22	28		10016	7	8		10016	42	57
10024	15	32		10024	13	15		10024	35	48
10032	12	35		10032	12	20		10032	28	38
10040	12	28		10040	8	7		10040	34	41
10048	24	31		10048	12	11		10048	43	43
10056	17	24		10056	12	12		10056	39	38
10064	17	16		10064	14	19		10064	35	53
10072	15	15		10072	10	11		10072	38	56
10080	20	20		10080	10	14		10080	33	42
10088	20	18		10088	5	19		10088	35	34
10096	17	21		10096	7	10		10096	30	37
10104	16	28		10104	8	18		10104	38	36
10112	16	26		10112	7	15		10112	36	34
10120	16	25		10120	12	15		10120	37	46
10128	11	23		10128	6	12		10128	33	41
10136	13	24		10136	8	11		10136	33	40
10144	23	16		10144	8	13		10144	25	31
10152	15	24		10152	5	12		10152	39	44
10160	11	23		10160	7	16		10160	34	29
10168	13	17		10168	6	17		10168	27	38
10176	16	20		10176	5	11		10176	33	35
10184	9	21		10184	11	11		10184	22	46
10192	12	27		10192	8	9		10192	29	36
10200	16	17		10200	11	9		10200	40	35
10208	18	29		10208	12	11		10208	27	35
10216	12	21		10216	6	11		10216	30	46
10224	9	24		10224	6	12		10224	35	31
10232	12	25		10232	7	19		10232	43	37
10240	15	21		10240	10	13		10240	27	46
10248	17	22		10248	2	14		10248	38	46
10256	24	21		10256	6	8		10256	23	39
10264	16	21		10264	9	8		10264	30	36
10272	16	19		10272	9	12		10272	25	40
10280	22	26		10280	12	15		10280	37	40
10288	13	20		10288	7	10		10288	31	41
10296	12	15		10296	12	10		10296	33	33
10304	13	20		10304	4	12		10304	26	34
10312	19	24		10312	6	11		10312	22	29
10320	16	19		10320	7	9		10320	36	38
10328	24	13		10328	7	20		10328	33	42
10336	19	19		10336	6	12		10336	43	39
10344	14	19		10344	10	14		10344	22	42
10352	11	27		10352	7	10		10352	27	36
10360	9	19		10360	12	8		10360	32	35
10368	10	22		10368	4	5		10368	24	39
10376	17	12		10376	7	13		10376	27	41
10384	20	25		10384	8	9		10384	28	36
10392	11	23		10392	2	16		10392	38	38
10400	7	14		10400	11	11		10400	33	33
10408	21	24		10408	8	7		10408	26	37
10416	19	26		10416	8	10		10416	29	43
10424	20	16		10424	9	12		10424	26	34
10432	16	21		10432	6	10		10432	25	44
10440	14	17		10440	6	9		10440	34	31
10448	15	23		10448	10	14		10448	26	37
10456	14	17		10456	11	8		10456	32	30
10464	7	19		10464	11	8		10464	21	34
10472	15	19		10472	4	7		10472	21	29
10480	18	25		10480	4	6		10480	17	37
10488	19	19		10488	10	14		10488	28	39
10496	6	16		10496	7	15		10496	28	34
10504	13	20		10504	8	11		10504	31	32
10512	12	17		10512	11	14		10512	27	45
10520	12	24		10520	10	9		10520	27	41
10528	19	18		10528	12	7		10528	23	39
10536	18	14		10536	6	9		10536	24	31
10544	11	17		10544	3	10		10544	32	44
10552	13	22		10552	12	9		10552	28	37
10560	10	10		10560	7	11		10560	20	39
10568	12	14		10568	7	10		10568	30	35
10576	17	19		10576	5	6		10576	35	40
10584	14	13		10584	8	10		10584	25	28
10592	14	20		10592	7	12		10592	25	32
10600	14	26		10600	7	9		10600	26	33
10608	10	23		10608	8	8		10608	22	37
10616	14	18		10616	7	11		10616	28	33
10624	13	15		10624	3	8		10624	31	27
10632	12	18		10632	8	8		10632	27	35
10640	22	32		10640	8	15		10640	25	28
10648	13	18		10648	10	10		10648	29	33
10656	8	17		10656	7	7		10656	30	28
10664	11	20		10664	7	11		10664	24	27
10672	18	18		10672	5	10		10672	21	25
10680	7	18		10680	7	5		10680	33	35
10688	7	7		10688	7	9		10688	24	36
10696	17	19		10696	8	10		10696	26	26
10704	10	21		10704	11	10		10704	24	31
10712	13	14		10712	4	9		10712	12	32
10720	13	12		10720	8	17		10720	21	28
10728	10	18		10728	9	11		10728	29	30
10736	11	9		10736	11	9		10736	22	27
10744	20	20		10744	4	11		10744	30	34
10752	18	18		10752	7	8		10752	29	27
10760	12	15		10760	12	5		10760	20	31
10768	12	13		10768	5	4		10768	28	30
10776	14	21		10776	9	11		10776	23	24
10784	12	8		10784	0	10		10784	20	23
10792	8	13		10792	10	11		10792	22	31
10800	14	19		10800	12	4		10800	24	29
10808	13	16		10808	7	8		10808	25	29
10816	13	15		10816	6	6		10816	23	19
10824	13	16		10824	3	12		10824	15	26
10832	12	17		10832	6	10		10832	27	30
10840	13	15		10840	9	7		10840	27	32
10848	12	11		10848	17	7		10848	16	23
10856	9	15		10856	9	9		10856	26	29
10864	7	21		10864	5	12		10864	20	31
10872	13	20		10872	12	7		10872	21	33
10880	20	17		10880	9	15		10880	22	38
10888	7	18		10888	9	10		10888	24	30
10896	17	21		10896	5	14		10896	29	20
10904	10	17		10904	4	6		10904	24	40
10912	4	10		10912	10	8		10912	26	39
10920	11	14		10920	5	5		10920	12	31
10928	8	15		10928	7	10		10928	23	24
10936	10	10		10936	9	10		10936	24	27
10944	9	17		10944	7	7		10944	22	25
10952	12	16		10952	4	9		10952	19	30
10960	14	13		10960	6	7		10960	19	21
10968	11	14		10968	6	8		10968	25	31
10976	13	18		10976	7	8		10976	21	24
10984	11	16		10984	5	8		10984	27	29
10992	14	11		10992	8	6		10992	23	20
11000	16	21		11000	5	8		11000	19	38
11008	8	16		11008	6	4		11008	22	27
11016	15	16		11016	10	4		11016	24	21
11024	13	16		11024	6	13		11024	22	37
11032	11	14		11032	7	14		11032	24	28
11040	11	13		11040	4	11		11040	22	36
11048	17	23		11048	8	10		11048	30	21
11056	8	13		11056	5	4		11056	25	28
11064	23	14		11064	5	3		11064	17	22
11072	7	13		11072	5	12		11072	22	27
11080	16	12		11080	9	6		11080	23	33
11088	13	14		11088	12	7		11088	23	27
11096	10	17		11096	10	6		11096	13	25
11104	12	22		11104	7	6		11104	21	31
11112	7	19		11112	9	8		11112	22	18
11120	5	12		11120	7	6		11120	9	26
11128	15	20		11128	10	7		11128	14	22
11136	8	15		11136	2	10		11136	21	33
11144	8	11		11144	6	6		11144	16	24
11152	13	10		11152	2	7		11152	35	20
11160	18	8		11160	6	9		11160	19	25
11168	9	14		11168	9	4		11168	14	22
11176	13	13		11176	6	7		11176	15	26
11184	12	13		11184	6	10		11184	13	25
11192	5	13		11192	9	8		11192	23	21
11200	11	10		11200	6	14		11200	14	28
11208	7	10		11208	4	6		11208	27	15
11216	14	10		11216	3	3		11216	28	21
11224	8	12		11224	6	9		11224	18	25
11232	8	10		11232	6	5		11232	12	27
11240	8	16		11240	5	7		11240	15	23
11248	6	10		11248	7	9		11248	13	25
11256	8	13		11256	4	6		11256	22	28
11264	10	11		11264	5	7		11264	19	22
11272	6	10		11272	7	8		11272	15	20
11280	13	11		11280	8	10		11280	10	27
11288	6	14		11288	5	6		11288	19	28
11296	10	14		11296	6	6		11296	20	29
11304	6	13		11304	5	7		11304	26	27
11312	8	12		11312	3	8		11312	21	23
11320	10	18		11320	5	5		11320	20	27
11328	13	12		11328	6	10		11328	16	22
11336	8	9		11336	3	7		11336	20	29
11344	7	15		11344	11	5		11344	23	17
11352	10	13		11352	7	10		11352	15	22
11360	6	15		11360	6	9		11360	15	30
11368	8	10		11368	4	7		11368	16	25
11376	5	13		11376	8	9		11376	13	20
11384	12	12		11384	3	9		11384	14	27
11392	6	10		11392	5	8		11392	24	25
11400	11	14		11400	5	6		11400	16	31
11408	15	13		11408	5	4		11408	16	19
11416	12	15		11416	5	10		11416	21	22
11424	8	10		11424	8	6		11424	18	21
11432	10	12		11432	4	8		11432	14	23
11440	9	14		11440	5	5		11440	18	27
11448	8	10		11448	6	8		11448	22	26
11456	7	19		11456	7	5		11456	20	21
11464	11	13		11464	2	4		11464	24	14
11472	7	12		11472	8	5		11472	18	18
11480	11	11		11480	5	6		11480	14	28
11488	6	19		11488	8	11		11488	16	20
11496	13	12		11496	5	7		11496	15	27
11504	8	7		11504	7	8		11504	20	13
11512	6	9		11512	3	2		11512	18	26
11520	9	8		11520	5	6		11520	15	19
11528	4	12		11528	7	4		11528	21	20
11536	14	9		11536	7	5		11536	17	19
11544	12	10		11544	5	7		11544	16	22
11552	11	11		11552	3	8		11552	15	17
11560	14	6		11560	7	5		11560	14	26
11568	6	7		11568	3	5		11568	23	21
11576	8	10		11576	5	4		11576	16	10
11584	4	15		11584	4	5		11584	22	12
11592	11	11		11592	1	3		11592	18	23
11600	7	14		11600	4	10		11600	17	13
11608	14	13		11608	5	5		11608	10	20
11616	8	12		11616	10	11		11616	15	15
11624	8	8		11624	5	9		11624	15	15
11632	8	17		11632	4	10		11632	16	23
11640	7	10		11640	2	8		11640	18	14
11648	7	7		11648	4	4		11648	15	19
11656	5	13		11656	7	6		11656	12	20
11664	10	15		11664	4	3		11664	14	16
11672	14	19		11672	8	7		11672	21	21
11680	10	15		11680	8	7		11680	21	21
11688	10	17		11688	7	8		11688	18	24
11696	8	14		11696	1	5		11696	22	15
11704	6	11		11704	11	6		11704	15	24
11712	6	7		11712	2	8		11712	12	17
11720	10	12		11720	5	2		11720	23	17
11728	7	9		11728	1	10		11728	13	25
11736	4	11		11736	2	5		11736	23	21
11744	7	10		11744	8	5		11744	20	19
11752	8	14		11752	6	6		11752	19	17
11760	10	7		11760	5	7		11760	21	22
11768	7	7		11768	2	3		11768	20	8
11776	5	8		11776	1	12		11776	22	17
11784	8	15		11784	4	5		11784	19	14
11792	9	7		11792	1	6		11792	19	27
11800	8	9		11800	4	5		11800	19	24
11808	9	15		11808	5	7		11808	19	15
11816	7	9		11816	9	7		11816	13	17
11824	7	13		11824	3	6		11824	12	16
11832	5	13		11832	4	10		11832	9	29
11840	7	15		11840	7	6		11840	20	23
11848	11	10		11848	3	6		11848	20	17
11856	7	16		11856	5	3		11856	19	14
11864	5	11		11864	4	5		11864	9	15
11872	7	11		11872	5	3		11872	14	19
11880	7	8		11880	4	1		11880	10	21
11888	5	14		11888	6	5		11888	11	19
11896	8	16		11896	5	3		11896	8	16
11904	6	8		11904	2	3		11904	14	11
11912	7	8		11912	7	6		11912	11	12
11920	9	11		11920	4	5		11920	17	27
11928	8	9		11928	8	7		11928	14	18
11936	9	16		11936	6	8		11936	10	14
11944	7	11		11944	7	7		11944	12	17
11952	3	10		11952	4	2		11952	12	18
11960	7	9		11960	5	2		11960	14	18
11968	4	4		11968	5	4		11968	5	14
11976	5	12		11976	3	2		11976	9	11
11984	10	13		11984	6	5		11984	14	18
11992	8	3		11992	2	9		11992	17	20
12000	14	8		12000	7	1		12000	12	22
12008	8	13		12008	6	3		12008	12	9
12016	12	3		12016	6	5		12016	11	17
12024	9	10		12024	4	3		12024	14	16
12032	3	10		12032	7	5		12032	12	19
12040	7	11		12040	4	5		12040	13	18
12048	12	9		12048	3	4		12048	15	13
12056	6	10		12056	1	2		12056	13	16
12064	7	9		12064	4	6		12064	15	17
12072	9	10		12072	2	7		12072	10	17
12080	10	8		12080	6	9		12080	15	17
12088	8	13		12088	3	5		12088	11	18
12096	11	6		12096	2	3		12096	16	21
12104	4	7		12104	5	5		12104	12	15
12112	7	15		12112	8	4		12112	14	18
12120	7	8		12120	6	8		12120	16	14
12128	8	7		12128	2	5		12128	11	20
12136	5	8		12136	1	5		12136	9	24
12144	5	7		12144	6	10		12144	11	19
12152	5	10		12152	3	1		12152	12	17
12160	7	10		12160	5	3		12160	10	17
12168	6	11		12168	5	4		12168	7	22
12176	7	10		12176	5	3		12176	9	18
12184	7	4		12184	1	4		12184	8	15
12192	6	12		12192	5	6		12192	13	13
12200	7	11		12200	3	5		12200	8	12
12208	9	5		12208	3	6		12208	16	19
12216	4	6		12216	2	6		12216	17	21
12224	9	8		12224	2	5		12224	10	12
12232	5	10		12232	4	5		12232	12	17
12240	4	9		12240	2	4		12240	19	9
12248	4	9		12248	6	3		12248	13	11
12256	6	5		12256	4	7		12256	14	10
12264	3	6		12264	3	8		12264	14	10
12272	6	11		12272	3	3		12272	11	16
12280	3	12		12280	5	3		12280	14	20
12288	7	6		12288	8	4		12288	10	12
12296	7	9		12296	6	5		12296	6	16
12304	8	8		12304	7	4		12304	8	18
12312	3	7		12312	4	2		12312	13	17
12320	6	7		12320	1	3		12320	12	22
12328	12	7		12328	3	3		12328	8	20
12336	4	3		12336	1	7		12336	9	17
12344	8	6		12344	1	6		12344	8	20
12352	8	10		12352	5	5		12352	12	14
12360	9	6		12360	2	4		12360	11	15
12368	8	11		12368	3	4		12368	9	7
12376	4	4		12376	3	6		12376	13	16
12384	6	7		12384	4	5		12384	11	9
12392	3	10		12392	5	7		12392	8	22
12400	6	5		12400	4	2		12400	13	17
12408	5	9		12408	0	8		12408	15	10
12416	7	8		12416	3	5		12416	12	15
12424	6	6		12424	7	2		12424	7	17
12432	7	7		12432	4	3		12432	16	9
12440	3	9		12440	3	5		12440	8	11
12448	4	11		12448	4	3		12448	12	17
12456	7	6		12456	4	4		12456	13	13
12464	3	9		12464	6	3		12464	10	8
12472	7	6		12472	3	6		12472	8	15
12480	4	10		12480	2	4		12480	11	10
12488	7	5		12488	3	8		12488	2	15
12496	4	10		12496	3	4		12496	11	12
12504	6	12		12504	3	5		12504	4	14
12512	6	11		12512	4	3		12512	13	8
12520	7	3		12520	8	4		12520	11	13
12528	6	8		12528	2	6		12528	10	14
12536	3	9		12536	5	1		12536	14	16
12544	6	12		12544	3	5		12544	7	9
12552	3	8		12552	5	7		12552	3	13
12560	5	9		12560	3	2		12560	18	14
12568	5	6		12568	4	6		12568	4	10
12576	9	6		12576	4	7		12576	9	13
12584	6	9		12584	2	2		12584	13	13
12592	1	9		12592	5	3		12592	10	14
12600	8	9		12600	3	8		12600	15	23
12608	10	5		12608	2	6		12608	13	13
12616	7	7		12616	1	6		12616	14	10
12624	4	10		12624	7	5		12624	8	16
12632	3	12		12632	4	6		12632	13	7
12640	8	7		12640	4	6		12640	1	11
12648	5	5		12648	2	7		12648	7	11
12656	7	6		12656	5	5		12656	6	8
12664	9	3		12664	4	3		12664	10	15
12672	5	6		12672	3	3		12672	6	13
12680	6	8		12680	2	4		12680	6	7
12688	7	12		12688	3	1		12688	13	8
12696	5	7		12696	1	1		12696	8	11
12704	7	6		12704	1	3		12704	6	9
12712	2	6		12712	4	3		12712	15	17
12720	5	5		12720	3	0		12720	9	15
12728	8	8		12728	5	4		12728	11	10
12736	6	8		12736	3	3		12736	8	12
12744	6	7		12744	3	6		12744	16	15
12752	7	9		12752	1	1		12752	8	12
12760	6	5		12760	4	2		12760	11	14
12768	4	5		12768	5	2		12768	13	12
12776	3	5		12776	5	4		12776	6	17
12784	5	3		12784	4	7		12784	7	8
12792	8	5		12792	3	3		12792	6	12
12800	6	8		12800	3	3		12800	15	12
12808	5	7		12808	5	4		12808	5	12
12816	8	6		12816	3	0		12816	5	12
12824	6	7		12824	6	3		12824	11	21
12832	3	5		12832	5	6		12832	7	13
12840	7	3		12840	2	5		12840	7	13
12848	4	2		12848	3	3		12848	14	14
12856	10	8		12856	3	7		12856	10	9
12864	4	6		12864	3	6		12864	8	12
12872	7	4		12872	1	6		12872	10	12
12880	3	6		12880	3	1		12880	2	6
12888	12	8		12888	3	5		12888	15	8
12896	4	6		12896	1	4		12896	8	10
12904	3	5		12904	1	6		12904	13	9
12912	9	7		12912	3	3		12912	13	15
12920	6	4		12920	3	2		12920	9	6
12928	3	4		12928	4	2		12928	7	9
12936	4	9		12936	3	3		12936	12	19
12944	8	8		12944	2	5		12944	9	10
12952	4	5		12952	5	5		12952	7	14
12960	7	4		12960	4	3		12960	7	17
12968	6	10		12968	2	7		12968	7	7
12976	9	8		12976	5	1		12976	11	8
12984	3	4		12984	3	4		12984	6	10
12992	5	7		12992	3	4		12992	3	14
13000	6	9		13000	4	3		13000	8	9
13008	4	5		13008	3	1		13008	16	12
13016	4	6		13016	0	7		13016	14	14
13024	1	7		13024	3	4		13024	12	14
13032	5	10		13032	5	3		13032	7	13
13040	0	8		13040	4	2		13040	8	9
13048	6	5		13048	5	0		13048	6	13
13056	1	6		13056	3	4		13056	12	7
13064	6	10		13064	5	3		13064	8	10
13072	3	6		13072	3	5		13072	9	9
13080	4	6		13080	1	7		13080	5	13
13088	5	4		13088	4	2		13088	11	13
13096	5	8		13096	1	1		13096	5	5
13104	6	6		13104	3	3		13104	12	10
13112	7	2		13112	4	5		13112	13	16
13120	5	5		13120	6	4		13120	9	17
13128	5	5		13128	4	4		13128	9	13
13136	4	9		13136	5	4		13136	11	13
13144	9	12		13144	4	4		13144	10	12
13152	7	4		13152	1	3		13152	6	12
13160	3	7		13160	5	1		13160	8	11
13168	1	5		13168	2	7		13168	13	10
13176	6	10		13176	3	3		13176	8	12
13184	2	5		13184	5	4		13184	6	8
13192	5	4		13192	3	3		13192	4	17
13200	4	5		13200	2	9		13200	14	5
13208	6	7		13208	6	3		13208	10	11
13216	5	6		13216	2	3		13216	7	8
13224	4	6		13224	5	3		13224	13	9
13232	8	5		13232	1	3		13232	8	11
13240	5	11		13240	2	2		13240	9	11
13248	7	8		13248	4	3		13248	9	2
13256	5	10		13256	1	3		13256	8	6
13264	4	8		13264	1	3		13264	5	12
13272	8	8		13272	4	2		13272	8	10
13280	5	3		13280	5	2		13280	7	12
13288	7	6		13288	2	6		13288	7	7
13296	6	5		13296	6	1		13296	6	5
13304	3	7		13304	2	2		13304	8	10
13312	6	9		13312	3	1		13312	7	16
13320	2	6		13320	2	6		13320	5	7
13328	1	5		13328	0	2		13328	8	8
13336	1	7		13336	1	2		13336	13	10
13344	3	4		13344	3	2		13344	5	5
13352	6	6		13352	6	4		13352	7	8
13360	4	8		13360	5	3		13360	8	15
13368	4	6		13368	2	1		13368	6	4
13376	5	6		13376	3	3		13376	8	9
13384	2	5		13384	2	7		13384	6	14
13392	3	4		13392	2	2		13392	4	14
13400	3	5		13400	2	3		13400	10	7
13408	4	5		13408	4	1		13408	9	11
13416	2	4		13416	2	0		13416	9	6
13424	4	6		13424	4	2		13424	13	4
13432	3	4		13432	4	2		13432	11	9
13440	3	1		13440	0	1		13440	5	11
13448	3	7		13448	3	4		13448	6	12
13456	8	7		13456	1	1		13456	11	5
13464	7	6		13464	2	4		13464	10	8
13472	3	5		13472	5	1		13472	3	4
13480	8	7		13480	3	2		13480	7	7
13488	3	4		13488	1	2		13488	9	11
13496	5	6		13496	2	1		13496	5	7
13504	5	3		13504	1	1		13504	8	8
13512	8	4		13512	3	1		13512	4	9
13520	8	3		13520	4	7		13520	5	9
13528	3	4		13528	5	2		13528	8	8
13536	3	3		13536	4	4		13536	7	2
13544	2	5		13544	2	3		13544	2	7
13552	1	6		13552	5	3		13552	3	10
13560	4	1		13560	4	0		13560	4	10
13568	3	6		13568	4	5		13568	7	5
13576	4	7		13576	5	3		13576	3	11
13584	11	10		13584	3	3		13584	6	13
13592	11	4		13592	1	3		13592	12	8
13600	8	4		13600	1	5		13600	12	9
13608	4	5		13608	1	3		13608	2	6
13616	8	2		13616	6	1		13616	5	11
13624	4	2		13624	2	2		13624	9	4
13632	4	4		13632	3	4		13632	5	3
13640	5	4		13640	1	3		13640	7	10
13648	9	13		13648	1	1		13648	9	5
13656	5	9		13656	6	5		13656	8	8
13664	3	5		13664	6	4		13664	7	10
13672	7	2		13672	7	5		13672	6	15
13680	2	4		13680	2	3		13680	8	11
13688	3	5		13688	5	1		13688	9	7
13696	3	2		13696	2	3		13696	6	4
13704	2	6		13704	3	3		13704	12	14
13712	3	3		13712	2	5		13712	5	12
13720	3	6		13720	3	2		13720	8	7
13728	5	4		13728	2	5		13728	6	6
13736	2	5		13736	2	3		13736	2	11
13744	2	5		13744	1	4		13744	6	4
13752	1	3		13752	3	1		13752	10	9
13760	2	5		13760	1	2		13760	6	8
13768	1	5		13768	1	2		13768	8	4
13776	4	5		13776	2	3		13776	5	5
13784	6	4		13784	3	3		13784	9	6
13792	2	7		13792	3	3		13792	4	10
13800	7	5		13800	2	5		13800	5	7
13808	2	2		13808	5	3		13808	3	8
13816	9	5		13816	3	2		13816	11	10
13824	5	5		13824	1	4		13824	7	9
13832	4	2		13832	3	4		13832	6	6
13840	1	5		13840	2	1		13840	4	14
13848	3	12		13848	3	3		13848	3	10
13856	1	5		13856	5	3		13856	5	10
13864	4	1		13864	5	2		13864	7	8
13872	1	1		13872	1	0		13872	3	7
13880	5	3		13880	4	1		13880	9	7
13888	7	7		13888	4	2		13888	4	10
13896	4	8		13896	6	0		13896	4	9
13904	3	5		13904	1	2		13904	5	13
13912	2	4		13912	5	1		13912	5	12
13920	4	10		13920	2	3		13920	5	13
13928	5	4		13928	2	3		13928	4	11
13936	4	3		13936	0	2		13936	4	8
13944	5	5		13944	1	5		13944	7	9
13952	4	4		13952	0	3		13952	12	7
13960	8	8		13960	2	1		13960	3	9
13968	2	3		13968	0	4		13968	2	9
13976	6	5		13976	1	1		13976	6	5
13984	6	7		13984	2	1		13984	5	6
13992	4	6		13992	3	1		13992	6	4
14000	6	4		14000	3	5		14000	7	4
14008	7	2		14008	2	1		14008	5	4
14016	2	2		14016	3	4		14016	3	12
14024	3	2		14024	0	0		14024	7	7
14032	3	6		14032	0	5		14032	8	10
14040	3	2		14040	2	3		14040	6	8
14048	0	5		14048	0	3		14048	7	5
14056	5	4		14056	2	5		14056	5	5
14064	3	6		14064	2	3		14064	4	4
14072	4	3		14072	3	1		14072	5	13
14080	2	2		14080	2	1		14080	4	4
14088	4	3		14088	2	5		14088	5	7
14096	9	7		14096	2	1		14096	4	6
14104	1	6		14104	3	2		14104	4	6
14112	3	8		14112	1	5		14112	7	6
14120	0	1		14120	1	0		14120	2	4
14128	3	5		14128	0	3		14128	6	6
14136	3	3		14136	1	4		14136	9	4
14144	7	6		14144	2	1		14144	6	6
14152	1	1		14152	2	2		14152	10	6
14160	2	3		14160	3	3		14160	4	7
14168	7	2		14168	1	1		14168	2	12
14176	4	1		14176	1	2		14176	4	4
14184	5	5		14184	2	3		14184	4	4
14192	2	2		14192	1	4		14192	10	10
14200	2	3		14200	2	2		14200	4	7
14208	3	8		14208	1	2		14208	3	7
14216	7	4		14216	1	5		14216	1	3
14224	3	2		14224	1	6		14224	5	11
14232	2	3		14232	0	2		14232	4	7
14240	2	5		14240	1	0		14240	8	12
14248	1	6		14248	2	2		14248	8	3
14256	3	5		14256	2	5		14256	3	8
14264	2	8		14264	6	3		14264	10	6
14272	5	5		14272	2	3		14272	6	3
14280	2	3		14280	3	4		14280	7	5
14288	0	2		14288	5	1		14288	5	6
14296	3	1		14296	0	2		14296	5	6
14304	4	11		14304	2	4		14304	5	10
14312	0	1		14312	3	2		14312	7	6
14320	2	1		14320	2	5		14320	6	8
14328	5	3		14328	4	2		14328	3	6
14336	2	4		14336	2	2		14336	3	10
14344	1	4		14344	2	3		14344	2	2
14352	0	6		14352	4	4		14352	6	8
14360	4	4		14360	2	3		14360	9	6
14368	0	1		14368	0	0		14368	8	9
14376	3	4		14376	2	2		14376	5	1
14384	4	2		14384	3	2		14384	6	9
14392	2	1		14392	1	3		14392	2	7
14400	1	3		14400	2	1		14400	3	6
14408	6	8		14408	1	1		14408	6	3
14416	3	0		14416	2	3		14416	6	7
14424	2	5		14424	2	3		14424	12	7
14432	5	3		14432	2	0		14432	7	6
14440	3	3		14440	2	1		14440	9	5
14448	3	8		14448	3	2		14448	4	9
14456	6	4		14456	1	2		14456	9	7
14464	5	4		14464	4	3		14464	8	9
14472	4	7		14472	0	1		14472	3	2
14480	3	5		14480	2	2		14480	8	3
14488	0	4		14488	6	1		14488	2	9
14496	4	6		14496	6	4		14496	4	2
14504	3	3		14504	2	2		14504	3	1
14512	0	4		14512	3	2		14512	7	8
14520	2	2		14520	4	0		14520	3	8
14528	3	1		14528	2	1		14528	4	11
14536	4	2		14536	3	2		14536	5	7
14544	3	5		14544	3	2		14544	3	5
14552	5	0		14552	1	0		14552	4	6
14560	5	4		14560	4	3		14560	4	4
14568	2	3		14568	4	2		14568	3	7
14576	1	6		14576	3	2		14576	4	6
14584	3	2		14584	4	3		14584	3	3
14592	4	5		14592	5	3		14592	9	10
14600	4	2		14600	1	3		14600	6	5
14608	2	4		14608	1	3		14608	3	1
14616	1	6		14616	0	2		14616	4	4
14624	3	6		14624	1	5		14624	7	6
14632	3	3		14632	2	3		14632	2	5
14640	4	4		14640	3	0		14640	7	8
14648	4	3		14648	1	0		14648	7	4
14656	4	4		14656	2	4		14656	4	6
14664	4	7		14664	3	2		14664	3	7
14672	0	1		14672	3	1		14672	5	3
14680	0	2		14680	1	2		14680	5	5
14688	0	7		14688	3	3		14688	6	4
14696	2	6		14696	2	0		14696	8	4
14704	2	3		14704	3	3		14704	2	5
14712	4	3		14712	3	1		14712	3	5
14720	3	6		14720	2	3		14720	5	3
14728	1	2		14728	2	0		14728	0	3
14736	0	0		14736	0	1		14736	4	6
14744	3	5		14744	2	2		14744	4	3
14752	3	3		14752	2	2		14752	3	5
14760	3	1		14760	3	3		14760	7	2
14768	2	3		14768	1	2		14768	7	1
14776	2	1		14776	3	0		14776	5	3
14784	2	2		14784	3	3		14784	5	7
14792	2	7		14792	2	1		14792	2	7
14800	4	4		14800	0	2		14800	3	11
14808	0	2		14808	3	2		14808	4	7
14816	2	6		14816	1	5		14816	6	4
14824	0	4		14824	3	1		14824	10	2
14832	3	2		14832	4	1		14832	7	5
14840	7	2		14840	2	3		14840	3	1
14848	6	6		14848	1	1		14848	1	7
14856	4	4		14856	2	3		14856	3	4
14864	2	5		14864	2	0		14864	2	5
14872	5	0		14872	0	6		14872	2	4
14880	2	3		14880	2	3		14880	9	2
14888	4	4		14888	2	5		14888	4	10
14896	4	2		14896	3	0		14896	6	4
14904	1	7		14904	1	4		14904	1	7
14912	3	1		14912	1	2		14912	6	8
14920	4	5		14920	1	2		14920	3	7
14928	0	6		14928	5	2		14928	6	4
14936	2	4		14936	1	1		14936	1	3
14944	4	5		14944	2	1		14944	4	8
14952	2	1		14952	3	1		14952	3	5
14960	0	5		14960	2	1		14960	5	1
14968	2	4		14968	3	2		14968	5	4
14976	3	2		14976	1	2		14976	3	10
14984	3	5		14984	0	1		14984	4	3
14992	1	5		14992	2	0		14992	7	5
15000	6	2		15000	2	1		15000	3	11
15008	3	1		15008	3	1		15008	3	4
15016	4	4		15016	0	1		15016	2	4
15024	2	4		15024	2	1		15024	1	2
15032	2	4		15032	3	1		15032	5	4
15040	2	0		15040	1	1		15040	3	4
15048	1	7		15048	1	2		15048	4	4
15056	5	6		15056	2	2		15056	5	4
15064	3	4		15064	2	1		15064	5	3
15072	2	3		15072	4	1		15072	6	4
15080	1	0		15080	3	4		15080	3	3
15088	4	7		15088	4	3		15088	2	5
15096	1	2		15096	3	1		15096	5	3
15104	1	1		15104	1	0		15104	4	9
15112	2	5		15112	3	3		15112	4	6
15120	3	1		15120	3	3		15120	8	4
15128	4	2		15128	2	2		15128	2	3
15136	2	2		15136	1	3		15136	2	4
15144	3	4		15144	3	1		15144	6	2
15152	2	5		15152	2	3		15152	3	2
15160	3	4		15160	2	1		15160	7	9
15168	0	0		15168	1	3		15168	3	5
15176	2	4		15176	2	2		15176	3	4
15184	2	0		15184	3	1		15184	3	8
15192	5	3		15192	3	6		15192	4	4
15200	5	2		15200	0	2		15200	4	7
15208	2	2		15208	0	0		15208	4	2
15216	3	5		15216	2	2		15216	5	1
15224	2	1		15224	1	2		15224	7	2
15232	4	3		15232	1	0		15232	6	6
15240	2	5		15240	2	0		15240	1	1
15248	4	3		15248	3	0		15248	4	2
15256	0	0		15256	4	1		15256	7	2
15264	7	2		15264	3	1		15264	2	2
15272	6	5		15272	3	5		15272	4	7
15280	3	5		15280	1	3		15280	2	4
15288	3	4		15288	1	3		15288	5	2
15296	1	5		15296	0	4		15296	2	2
15304	0	2		15304	1	3		15304	6	5
15312	3	4		15312	1	2		15312	5	5
15320	6	8		15320	2	1		15320	2	2
15328	3	5		15328	1	0		15328	2	2
15336	3	2		15336	2	4		15336	4	3
15344	3	3		15344	0	1		15344	7	7
15352	1	3		15352	0	1		15352	3	8
15360	2	7		15360	2	0		15360	6	5
15368	1	3		15368	2	4		15368	4	4
15376	3	1		15376	3	0		15376	4	2
15384	5	4		15384	6	3		15384	0	5
15392	2	1		15392	1	4		15392	3	4
15400	3	3		15400	4	6		15400	0	11
15408	4	2		15408	1	2		15408	3	4
15416	1	2		15416	0	3		15416	5	2
15424	5	3		15424	1	2		15424	0	5
15432	1	6		15432	1	0		15432	1	7
15440	2	3		15440	3	0		15440	3	4
15448	4	4		15448	0	2		15448	2	4
15456	5	3		15456	2	3		15456	5	4
15464	3	5		15464	3	0		15464	3	6
15472	3	1		15472	0	2		15472	6	5
15480	2	1		15480	1	2		15480	3	1
15488	1	1		15488	2	2		15488	2	3
15496	0	1		15496	1	3		15496	3	4
15504	4	2		15504	0	2		15504	3	2
15512	3	3		15512	0	1		15512	5	3
15520	2	2		15520	3	1		15520	2	2
15528	3	1		15528	2	3		15528	5	10
15536	1	3		15536	1	4		15536	5	4
15544	5	1		15544	2	2		15544	4	5
15552	2	2		15552	1	1		15552	2	9
15560	3	5		15560	1	3		15560	6	2
15568	4	2		15568	6	1		15568	4	4
15576	5	7		15576	3	2		15576	1	7
15584	1	2		15584	1	2		15584	3	4
15592	4	2		15592	1	1		15592	6	7
15600	2	0		15600	1	2		15600	3	10
15608	5	4		15608	2	2		15608	3	2
15616	2	2		15616	3	1		15616	3	3
15624	2	1		15624	2	2		15624	5	3
15632	0	6		15632	3	1		15632	2	5
15640	4	3		15640	2	1		15640	4	6
15648	3	4		15648	0	1		15648	7	4
15656	3	4		15656	2	1		15656	3	4
15664	3	4		15664	1	2		15664	4	7
15672	3	2		15672	2	0		15672	3	9
15680	3	2		15680	2	3		15680	5	1
15688	4	6		15688	4	5		15688	2	5
15696	1	2		15696	2	2		15696	3	4
15704	1	4		15704	0	1		15704	5	4
15712	2	3		15712	0	1		15712	6	4
15720	3	3		15720	0	0		15720	3	3
15728	2	1		15728	1	0		15728	4	5
15736	3	1		15736	1	3		15736	2	2
15744	3	1		15744	1	4		15744	3	1
15752	2	3		15752	1	1		15752	3	3
15760	0	3		15760	2	2		15760	4	2
15768	4	4		15768	3	1		15768	1	5
15776	1	3		15776	2	0		15776	2	2
15784	5	1		15784	1	0		15784	2	3
15792	1	1		15792	1	1		15792	6	3
15800	1	1		15800	1	1		15800	5	3
15808	1	1		15808	4	3		15808	5	4
15816	0	2		15816	2	2		15816	2	1
15824	1	3		15824	3	1		15824	3	1
15832	0	3		15832	3	3		15832	3	7
15840	4	0		15840	3	2		15840	6	5
15848	3	4		15848	1	3		15848	3	5
15856	2	2		15856	0	1		15856	1	4
15864	2	2		15864	5	4		15864	5	4
15872	5	3		15872	5	0		15872	1	3
15880	1	3		15880	2	3		15880	1	4
15888	0	4		15888	2	0		15888	3	1
15896	1	2		15896	0	2		15896	1	2
15904	6	5		15904	1	4		15904	3	2
15912	2	3		15912	1	2		15912	2	5
15920	1	4		15920	0	3		15920	4	0
15928	2	2		15928	2	0		15928	3	1
15936	2	2		15936	2	0		15936	3	4
15944	2	3		15944	1	1		15944	2	3
15952	3	2		15952	0	2		15952	6	5
15960	2	3		15960	3	2		15960	2	4
15968	1	5		15968	3	4		15968	1	1
15976	3	4		15976	3	2		15976	1	5
15984	7	1		15984	2	1		15984	3	4
[truncated: 6,002 more rows]

## Sheet: Cu (Positive muon)
energy	8.5 MeV			energy	10.6 MeV			energy	11.6 MeV			energy	6.6 MeV			energy	4.9 MeV
time /ns	detector 1	detector 2		time /ns	detector 1	detector 2		time /ns	detector 1	detector 2		time /ns	detector 1	detector 2		time /ns	detector 1	detector 2
8	0	0		8	0	0		8	0	0		8	0	0		8	0	0
16	0	0		16	0	0		16	0	0		16	0	0		16	0	0
24	0	0		24	0	0		24	0	0		24	0	0		24	0	0
32	0	0		32	0	0		32	0	0		32	0	0		32	0	0
40	0	0		40	0	0		40	0	0		40	0	0		40	0	0
48	0	0		48	0	0		48	0	0		48	0	0		48	0	0
56	0	0		56	0	0		56	0	0		56	0	0		56	0	0
64	0	0		64	0	0		64	0	0		64	0	0		64	0	0
72	0	0		72	0	0		72	0	0		72	0	0		72	0	0
80	0	0		80	0	0		80	0	0		80	0	0		80	0	0
88	0	0		88	0	0		88	0	0		88	0	0		88	0	0
96	0	0		96	0	0		96	0	0		96	0	0		96	0	0
104	0	0		104	0	0		104	0	0		104	0	0		104	0	0
112	0	0		112	0	0		112	0	0		112	0	0		112	0	0
120	0	0		120	0	0		120	0	0		120	0	0		120	0	0
128	0	0		128	0	0		128	0	0		128	0	0		128	0	0
136	0	0		136	0	0		136	0	0		136	0	0		136	0	0
144	0	0		144	0	0		144	0	0		144	0	0		144	0	0
152	0	0		152	0	0		152	0	0		152	0	0		152	0	0
160	0	0		160	0	0		160	0	0		160	0	0		160	0	0
168	0	0		168	0	0		168	0	0		168	0	0		168	0	0
176	0	0		176	0	0		176	0	0		176	0	0		176	0	0
184	0	0		184	0	0		184	0	0		184	0	0		184	0	0
192	0	0		192	0	0		192	0	0		192	0	0		192	0	0
200	0	0		200	0	0		200	0	0		200	0	0		200	0	0
208	0	0		208	0	0		208	0	0		208	0	0		208	0	0
216	0	0		216	0	0		216	0	0		216	0	0		216	0	0
224	0	0		224	0	0		224	0	0		224	0	0		224	0	0
232	0	0		232	0	0		232	0	0		232	1	0		232	0	0
240	0	0		240	0	0		240	0	0		240	0	0		240	0	0
248	0	0		248	0	0		248	0	0		248	0	0		248	0	0
256	0	0		256	0	0		256	0	0		256	0	0		256	0	0
264	0	0		264	0	0		264	0	0		264	0	0		264	0	0
272	0	0		272	0	0		272	0	0		272	0	0		272	0	0
280	0	0		280	0	0		280	0	0		280	0	0		280	0	0
288	0	0		288	0	0		288	0	0		288	0	0		288	0	0
296	0	0		296	0	0		296	0	0		296	0	0		296	0	0
304	0	0		304	0	0		304	0	0		304	0	0		304	0	0
312	0	0		312	0	0		312	0	0		312	0	0		312	0	0
320	0	0		320	0	0		320	0	0		320	0	0		320	0	0
328	0	0		328	0	0		328	0	0		328	0	0		328	0	0
336	0	0		336	0	0		336	0	0		336	0	0		336	0	0
344	0	0		344	0	0		344	0	0		344	0	0		344	0	0
352	0	0		352	0	0		352	0	0		352	0	0		352	0	0
360	0	0		360	0	0		360	0	0		360	0	0		360	0	0
368	0	0		368	0	0		368	0	0		368	0	0		368	0	0
376	0	0		376	0	0		376	0	0		376	0	0		376	0	0
384	0	0		384	0	0		384	0	0		384	0	0		384	0	0
392	0	0		392	0	0		392	0	0		392	0	0		392	0	0
400	0	0		400	0	0		400	0	0		400	0	0		400	0	0
408	0	0		408	0	0		408	0	0		408	0	0		408	0	0
416	0	0		416	0	0		416	0	0		416	0	0		416	0	0
424	0	0		424	0	0		424	0	0		424	0	0		424	0	0
432	0	0		432	0	0		432	0	0		432	0	0		432	0	0
440	0	0		440	0	0		440	0	0		440	0	0		440	0	0
448	0	0		448	0	0		448	0	0		448	0	0		448	0	0
456	0	0		456	0	0		456	0	0		456	0	0		456	0	0
464	0	0		464	0	0		464	0	0		464	0	0		464	0	0
472	0	0		472	0	0		472	0	0		472	0	0		472	0	0
480	0	0		480	0	0		480	0	0		480	0	0		480	0	0
488	0	0		488	0	0		488	0	0		488	0	0		488	0	0
496	0	0		496	0	0		496	0	0		496	0	0		496	0	0
504	0	0		504	0	0		504	0	0		504	0	0		504	0	0
512	0	0		512	0	0		512	0	0		512	0	0		512	0	0
520	0	0		520	0	0		520	0	0		520	0	0		520	0	0
528	0	0		528	0	0		528	0	0		528	0	0		528	0	0
536	0	0		536	0	0		536	0	0		536	0	0		536	0	0
544	0	0		544	0	0		544	0	0		544	0	0		544	0	0
552	0	0		552	0	0		552	0	0		552	0	0		552	0	0
560	0	0		560	0	0		560	0	0		560	0	0		560	0	0
568	0	0		568	0	0		568	0	0		568	0	0		568	0	0
576	0	0		576	0	0		576	0	0		576	0	0		576	0	0
584	0	0		584	0	0		584	0	0		584	0	0		584	0	0
592	0	0		592	0	0		592	0	0		592	0	0		592	0	0
600	0	0		600	0	0		600	0	0		600	0	0		600	0	0
608	0	0		608	0	0		608	0	0		608	0	0		608	0	0
616	0	0		616	0	0		616	0	0		616	0	0		616	0	0
624	0	0		624	0	0		624	0	0		624	0	0		624	0	0
632	0	0		632	0	0		632	0	0		632	0	0		632	0	0
640	0	0		640	0	0		640	0	0		640	0	0		640	0	0
648	0	0		648	0	0		648	0	0		648	0	0		648	0	0
656	0	0		656	0	0		656	0	0		656	0	0		656	0	0
664	0	0		664	0	0		664	0	0		664	0	0		664	0	0
672	0	0		672	0	0		672	0	0		672	0	0		672	0	0
680	0	0		680	0	0		680	0	0		680	0	0		680	0	0
688	0	0		688	0	0		688	0	0		688	0	0		688	0	0
696	0	0		696	0	0		696	0	0		696	0	0		696	0	0
704	0	0		704	0	0		704	0	0		704	0	0		704	0	0
712	0	0		712	0	0		712	0	0		712	0	0		712	0	0
720	0	0		720	0	0		720	0	0		720	0	0		720	0	0
728	0	0		728	0	0		728	0	0		728	0	0		728	0	0
736	0	0		736	0	0		736	0	0		736	0	0		736	0	0
744	0	0		744	0	0		744	0	0		744	0	0		744	0	0
752	0	0		752	0	0		752	0	0		752	0	0		752	0	0
760	0	0		760	0	0		760	0	0		760	0	0		760	0	0
768	0	0		768	0	0		768	0	0		768	0	0		768	0	0
776	0	0		776	0	0		776	0	0		776	0	0		776	0	0
784	0	0		784	0	0		784	0	0		784	0	0		784	0	0
792	0	0		792	0	0		792	0	0		792	0	0		792	0	0
800	0	0		800	0	0		800	0	0		800	0	0		800	0	0
808	0	0		808	0	0		808	0	0		808	0	0		808	0	0
816	0	0		816	0	0		816	0	0		816	0	0		816	0	0
824	0	0		824	0	0		824	0	0		824	0	0		824	0	0
832	0	0		832	0	0		832	0	0		832	0	0		832	0	0
840	0	0		840	0	0		840	0	0		840	0	0		840	0	0
848	0	0		848	0	0		848	0	0		848	0	0		848	0	0
856	0	0		856	0	0		856	0	0		856	0	0		856	0	0
864	0	0		864	0	0		864	0	0		864	0	0		864	0	0
872	0	0		872	0	0		872	0	0		872	0	0		872	0	0
880	0	0		880	0	0		880	0	0		880	0	0		880	0	0
888	0	0		888	0	0		888	0	0		888	0	0		888	0	0
896	0	0		896	0	0		896	0	0		896	0	0		896	0	0
904	0	0		904	0	0		904	0	0		904	0	0		904	0	0
912	0	0		912	0	0		912	0	0		912	0	0		912	0	0
920	0	0		920	0	0		920	0	0		920	0	0		920	0	0
928	0	0		928	0	0		928	0	0		928	0	0		928	0	0
936	0	0		936	0	0		936	0	0		936	0	0		936	0	0
944	0	0		944	0	0		944	0	0		944	0	0		944	0	0
952	0	0		952	0	0		952	0	0		952	0	0		952	0	0
960	0	0		960	0	0		960	0	0		960	0	0		960	0	0
968	0	0		968	0	0		968	0	0		968	0	0		968	0	0
976	0	0		976	0	0		976	0	0		976	0	0		976	0	0
984	0	0		984	0	0		984	0	0		984	0	0		984	0	0
992	0	0		992	0	0		992	0	0		992	0	0		992	0	0
1000	0	0		1000	0	0		1000	0	0		1000	0	0		1000	0	0
1008	0	0		1008	0	0		1008	0	0		1008	0	0		1008	0	0
1016	0	0		1016	0	0		1016	0	0		1016	0	0		1016	0	0
1024	0	0		1024	0	0		1024	0	0		1024	0	0		1024	0	0
1032	0	0		1032	0	0		1032	0	0		1032	0	0		1032	0	0
1040	0	0		1040	0	0		1040	0	0		1040	0	0		1040	0	0
1048	0	0		1048	0	0		1048	0	0		1048	0	0		1048	0	0
1056	0	0		1056	0	0		1056	0	0		1056	0	0		1056	0	0
1064	0	0		1064	0	0		1064	0	0		1064	0	0		1064	0	0
1072	0	0		1072	0	0		1072	0	0		1072	0	0		1072	0	0
1080	0	0		1080	0	0		1080	0	0		1080	0	0		1080	0	0
1088	0	0		1088	0	0		1088	0	0		1088	0	0		1088	0	0
1096	0	0		1096	0	0		1096	0	0		1096	0	0		1096	0	0
1104	0	0		1104	0	0		1104	0	0		1104	0	0		1104	0	0
1112	0	0		1112	0	0		1112	0	0		1112	0	0		1112	0	0
1120	0	0		1120	0	0		1120	0	0		1120	0	0		1120	0	0
1128	0	0		1128	0	0		1128	0	0		1128	0	0		1128	0	0
1136	0	0		1136	0	0		1136	0	0		1136	0	0		1136	0	0
1144	0	0		1144	0	0		1144	0	0		1144	0	0		1144	0	0
1152	0	0		1152	0	0		1152	0	0		1152	0	0		1152	0	0
1160	0	0		1160	0	0		1160	0	0		1160	0	0		1160	0	0
1168	0	0		1168	0	0		1168	0	0		1168	0	0		1168	0	0
1176	0	0		1176	0	0		1176	1	0		1176	0	0		1176	0	0
1184	0	0		1184	0	0		1184	0	0		1184	0	0		1184	0	0
1192	0	0		1192	0	0		1192	0	0		1192	0	0		1192	0	0
1200	0	0		1200	0	0		1200	0	0		1200	0	0		1200	0	0
1208	0	0		1208	0	0		1208	0	0		1208	0	0		1208	0	0
1216	0	0		1216	0	0		1216	0	0		1216	0	0		1216	0	0
1224	0	0		1224	0	0		1224	0	0		1224	0	0		1224	0	0
1232	0	0		1232	0	0		1232	0	0		1232	0	0		1232	0	0
1240	0	0		1240	0	0		1240	0	0		1240	0	0		1240	0	0
1248	0	0		1248	0	0		1248	0	0		1248	0	0		1248	0	0
1256	0	0		1256	0	0		1256	0	0		1256	0	0		1256	0	0
1264	0	0		1264	0	0		1264	0	0		1264	0	0		1264	0	0
1272	0	0		1272	0	0		1272	0	0		1272	0	0		1272	0	0
1280	0	0		1280	0	0		1280	0	0		1280	0	0		1280	0	0
1288	0	0		1288	0	0		1288	0	0		1288	0	0		1288	0	0
1296	0	0		1296	0	0		1296	0	0		1296	0	0		1296	0	0
1304	0	0		1304	0	0		1304	0	0		1304	0	0		1304	0	0
1312	0	0		1312	0	0		1312	0	0		1312	0	0		1312	0	0
1320	0	0		1320	0	0		1320	0	0		1320	0	0		1320	0	0
1328	0	0		1328	0	0		1328	0	0		1328	0	0		1328	0	0
1336	0	0		1336	0	0		1336	0	0		1336	0	0		1336	0	0
1344	0	0		1344	0	0		1344	0	0		1344	0	0		1344	0	0
1352	0	0		1352	0	0		1352	0	0		1352	0	0		1352	0	0
1360	0	0		1360	0	0		1360	0	0		1360	0	0		1360	0	0
1368	0	0		1368	0	0		1368	0	0		1368	0	0		1368	0	0
1376	0	0		1376	0	0		1376	0	0		1376	0	0		1376	0	0
1384	0	0		1384	0	0		1384	0	0		1384	0	0		1384	0	0
1392	0	0		1392	0	0		1392	0	0		1392	0	0		1392	0	0
1400	0	0		1400	0	0		1400	0	0		1400	0	0		1400	0	0
1408	0	0		1408	0	0		1408	0	0		1408	0	0		1408	0	0
1416	0	0		1416	0	0		1416	0	0		1416	0	0		1416	0	0
1424	0	0		1424	0	0		1424	0	0		1424	0	0		1424	0	0
1432	0	0		1432	0	0		1432	0	0		1432	0	0		1432	0	0
1440	0	0		1440	0	0		1440	0	0		1440	0	0		1440	0	0
1448	0	0		1448	0	0		1448	0	0		1448	0	0		1448	0	0
1456	0	0		1456	0	0		1456	0	0		1456	0	0		1456	0	0
1464	0	0		1464	0	0		1464	0	0		1464	0	0		1464	0	0
1472	0	0		1472	0	0		1472	0	0		1472	0	0		1472	0	0
1480	0	0		1480	0	0		1480	0	0		1480	0	0		1480	0	0
1488	0	0		1488	0	0		1488	0	0		1488	0	0		1488	0	0
1496	0	0		1496	0	0		1496	0	0		1496	0	0		1496	0	0
1504	0	0		1504	0	0		1504	0	0		1504	0	0		1504	0	0
1512	0	0		1512	0	0		1512	0	0		1512	0	0		1512	0	0
1520	0	0		1520	0	0		1520	0	0		1520	0	0		1520	0	0
1528	0	0		1528	0	0		1528	0	0		1528	0	0		1528	0	0
1536	0	0		1536	0	0		1536	0	0		1536	0	0		1536	0	0
1544	0	0		1544	0	0		1544	0	0		1544	0	0		1544	0	0
1552	0	0		1552	0	0		1552	0	0		1552	0	0		1552	0	0
1560	0	0		1560	0	0		1560	0	0		1560	0	0		1560	0	0
1568	0	0		1568	0	0		1568	0	0		1568	0	0		1568	0	0
1576	0	0		1576	0	0		1576	0	0		1576	0	0		1576	0	0
1584	0	0		1584	0	0		1584	0	0		1584	0	0		1584	0	0
1592	0	0		1592	0	0		1592	0	0		1592	0	0		1592	0	0
1600	0	0		1600	0	0		1600	0	0		1600	0	0		1600	0	0
1608	0	0		1608	0	0		1608	0	0		1608	0	0		1608	0	0
1616	0	0		1616	0	0		1616	0	0		1616	0	0		1616	0	0
1624	0	0		1624	0	0		1624	0	0		1624	0	0		1624	0	0
1632	0	0		1632	0	0		1632	0	0		1632	0	0		1632	0	0
1640	0	0		1640	0	0		1640	0	0		1640	0	0		1640	0	0
1648	0	0		1648	0	0		1648	0	0		1648	0	0		1648	0	0
1656	0	0		1656	0	0		1656	0	0		1656	0	0		1656	0	0
1664	0	0		1664	0	0		1664	0	0		1664	0	0		1664	0	0
1672	0	0		1672	0	0		1672	0	0		1672	0	0		1672	0	0
1680	0	0		1680	0	0		1680	0	0		1680	0	0		1680	0	0
1688	0	0		1688	0	0		1688	0	0		1688	0	0		1688	0	0
1696	0	0		1696	0	0		1696	0	0		1696	0	0		1696	0	0
1704	0	0		1704	0	0		1704	0	0		1704	0	0		1704	0	0
1712	0	0		1712	0	0		1712	0	0		1712	0	0		1712	0	0
1720	0	0		1720	0	0		1720	0	0		1720	0	0		1720	0	0
1728	0	0		1728	0	0		1728	0	0		1728	0	0		1728	0	0
1736	0	0		1736	0	0		1736	0	0		1736	0	0		1736	0	0
1744	0	0		1744	0	0		1744	0	0		1744	0	0		1744	0	0
1752	0	0		1752	0	0		1752	0	0		1752	1	0		1752	0	0
1760	0	0		1760	0	0		1760	0	0		1760	0	0		1760	0	0
1768	0	0		1768	0	0		1768	0	0		1768	0	0		1768	0	0
1776	0	0		1776	0	0		1776	0	0		1776	0	0		1776	0	0
1784	0	0		1784	0	0		1784	0	0		1784	0	0		1784	0	0
1792	0	0		1792	0	0		1792	0	0		1792	0	0		1792	0	0
1800	0	0		1800	0	0		1800	0	0		1800	0	0		1800	0	0
1808	0	0		1808	0	0		1808	0	0		1808	0	0		1808	0	0
1816	0	0		1816	0	0		1816	0	0		1816	0	0		1816	0	0
1824	0	0		1824	0	0		1824	0	0		1824	0	0		1824	0	0
1832	0	0		1832	0	0		1832	0	0		1832	0	0		1832	0	0
1840	0	0		1840	0	0		1840	0	0		1840	0	0		1840	0	0
1848	0	0		1848	0	0		1848	0	0		1848	0	0		1848	0	0
1856	0	0		1856	0	0		1856	0	0		1856	0	0		1856	0	0
1864	0	0		1864	0	0		1864	0	0		1864	0	0		1864	0	0
1872	0	0		1872	0	0		1872	0	0		1872	0	0		1872	0	0
1880	0	0		1880	0	0		1880	0	0		1880	0	0		1880	0	0
1888	0	0		1888	0	0		1888	0	0		1888	0	0		1888	0	0
1896	0	0		1896	0	0		1896	0	0		1896	0	0		1896	0	0
1904	0	0		1904	0	0		1904	0	0		1904	0	0		1904	0	0
1912	0	0		1912	0	0		1912	0	0		1912	0	0		1912	0	0
1920	0	0		1920	0	0		1920	0	0		1920	0	0		1920	0	0
1928	0	0		1928	0	0		1928	0	0		1928	0	0		1928	0	0
1936	0	0		1936	0	0		1936	0	0		1936	0	0		1936	0	0
1944	0	0		1944	0	0		1944	0	0		1944	0	0		1944	0	0
1952	0	0		1952	0	0		1952	0	0		1952	0	0		1952	0	0
1960	0	0		1960	0	0		1960	0	0		1960	0	0		1960	0	0
1968	0	0		1968	0	0		1968	0	0		1968	0	0		1968	0	0
1976	0	0		1976	0	0		1976	0	0		1976	0	0		1976	0	0
1984	0	0		1984	0	0		1984	0	0		1984	0	0		1984	0	0
1992	0	0		1992	0	0		1992	0	0		1992	0	0		1992	0	0
2000	0	0		2000	0	0		2000	0	0		2000	0	0		2000	0	0
2008	0	0		2008	0	0		2008	0	0		2008	0	0		2008	0	0
2016	0	0		2016	0	0		2016	0	0		2016	0	0		2016	0	0
2024	0	0		2024	0	0		2024	0	0		2024	0	0		2024	0	0
2032	0	0		2032	0	0		2032	0	0		2032	0	0		2032	0	0
2040	0	0		2040	0	0		2040	0	0		2040	0	0		2040	0	0
2048	0	0		2048	0	0		2048	0	0		2048	0	0		2048	0	0
2056	0	0		2056	0	0		2056	0	0		2056	0	0		2056	0	0
2064	0	0		2064	0	0		2064	0	0		2064	0	0		2064	0	1
2072	0	0		2072	0	0		2072	0	0		2072	0	0		2072	0	0
2080	0	0		2080	0	0		2080	0	0		2080	0	0		2080	0	0
2088	0	0		2088	0	0		2088	0	0		2088	0	0		2088	0	0
2096	0	0		2096	0	0		2096	0	0		2096	0	0		2096	0	0
2104	0	0		2104	0	0		2104	0	0		2104	0	0		2104	0	0
2112	0	0		2112	0	0		2112	0	0		2112	1	0		2112	0	0
2120	0	0		2120	0	0		2120	0	0		2120	0	0		2120	0	0
2128	0	0		2128	0	0		2128	0	0		2128	0	0		2128	0	0
2136	0	0		2136	0	0		2136	0	0		2136	0	0		2136	0	0
2144	0	0		2144	0	0		2144	0	0		2144	0	0		2144	0	0
2152	0	0		2152	0	0		2152	0	0		2152	0	0		2152	0	0
2160	0	0		2160	0	0		2160	0	0		2160	0	0		2160	0	0
2168	0	0		2168	0	0		2168	0	0		2168	0	0		2168	0	0
2176	0	0		2176	0	0		2176	0	0		2176	0	0		2176	0	0
2184	0	0		2184	0	0		2184	0	0		2184	0	0		2184	0	0
2192	0	0		2192	0	0		2192	0	0		2192	0	0		2192	0	0
2200	0	0		2200	0	0		2200	0	0		2200	0	0		2200	0	0
2208	0	0		2208	0	0		2208	0	0		2208	0	0		2208	0	0
2216	0	0		2216	0	0		2216	0	0		2216	0	0		2216	0	0
2224	0	0		2224	0	0		2224	0	0		2224	0	0		2224	0	0
2232	0	0		2232	0	0		2232	0	0		2232	0	0		2232	0	0
2240	0	0		2240	0	0		2240	0	0		2240	0	0		2240	0	0
2248	0	0		2248	0	0		2248	0	0		2248	0	0		2248	0	0
2256	0	0		2256	0	0		2256	0	0		2256	0	0		2256	0	0
2264	0	0		2264	0	0		2264	0	0		2264	0	0		2264	0	0
2272	0	0		2272	0	0		2272	0	0		2272	0	0		2272	0	0
2280	0	0		2280	0	0		2280	0	0		2280	0	0		2280	0	0
2288	0	0		2288	0	0		2288	0	0		2288	0	0		2288	0	0
2296	0	0		2296	0	0		2296	0	0		2296	0	0		2296	0	0
2304	0	0		2304	0	0		2304	0	0		2304	0	0		2304	0	0
2312	0	0		2312	0	0		2312	0	0		2312	0	0		2312	0	0
2320	0	0		2320	0	0		2320	0	0		2320	0	0		2320	0	0
2328	0	0		2328	0	0		2328	0	0		2328	0	0		2328	0	0
2336	0	0		2336	0	0		2336	0	0		2336	0	0		2336	0	0
2344	0	0		2344	0	0		2344	0	0		2344	0	0		2344	0	0
2352	0	0		2352	0	0		2352	0	0		2352	0	0		2352	0	0
2360	0	0		2360	0	0		2360	0	0		2360	0	0		2360	0	0
2368	0	0		2368	0	0		2368	0	0		2368	0	0		2368	0	0
2376	0	0		2376	0	0		2376	0	0		2376	0	0		2376	0	0
2384	0	0		2384	0	0		2384	0	0		2384	0	0		2384	0	0
2392	0	0		2392	0	0		2392	0	0		2392	0	0		2392	0	0
2400	0	0		2400	0	0		2400	0	0		2400	0	0		2400	0	0
2408	0	0		2408	0	0		2408	0	0		2408	0	0		2408	0	0
2416	0	0		2416	0	0		2416	0	0		2416	0	0		2416	0	0
2424	0	0		2424	0	0		2424	0	0		2424	0	0		2424	0	0
2432	0	0		2432	0	0		2432	0	0		2432	0	0		2432	0	0
2440	0	0		2440	0	0		2440	0	0		2440	0	0		2440	0	0
2448	0	0		2448	0	0		2448	0	0		2448	0	0		2448	0	0
2456	0	0		2456	0	0		2456	0	0		2456	0	0		2456	0	0
2464	0	0		2464	0	0		2464	0	0		2464	0	0		2464	0	0
2472	0	0		2472	0	0		2472	0	0		2472	0	0		2472	0	0
2480	0	0		2480	0	0		2480	0	0		2480	0	0		2480	0	0
2488	0	0		2488	0	0		2488	0	0		2488	0	0		2488	0	0
2496	0	0		2496	0	0		2496	0	0		2496	0	0		2496	0	0
2504	0	0		2504	0	0		2504	0	0		2504	0	0		2504	0	0
2512	0	0		2512	0	0		2512	0	0		2512	0	0		2512	0	0
2520	0	0		2520	0	0		2520	0	0		2520	0	0		2520	0	0
2528	0	0		2528	0	0		2528	0	0		2528	0	0		2528	0	0
2536	0	0		2536	0	0		2536	0	0		2536	0	0		2536	0	0
2544	0	0		2544	0	0		2544	0	0		2544	0	0		2544	0	0
2552	0	0		2552	0	0		2552	0	0		2552	0	0		2552	0	0
2560	0	0		2560	0	0		2560	0	0		2560	0	0		2560	0	0
2568	0	0		2568	0	0		2568	0	0		2568	0	0		2568	0	0
2576	0	0		2576	0	0		2576	0	0		2576	0	0		2576	0	0
2584	0	0		2584	0	0		2584	0	0		2584	0	0		2584	0	0
2592	0	0		2592	0	0		2592	0	0		2592	0	0		2592	0	0
2600	0	0		2600	0	0		2600	0	0		2600	0	0		2600	0	0
2608	0	0		2608	0	0		2608	0	0		2608	0	0		2608	0	0
2616	0	0		2616	0	0		2616	0	0		2616	0	0		2616	0	0
2624	0	0		2624	0	0		2624	0	0		2624	0	0		2624	0	0
2632	0	0		2632	0	0		2632	0	0		2632	0	0		2632	0	0
2640	0	0		2640	0	0		2640	0	0		2640	0	0		2640	0	0
2648	0	0		2648	0	0		2648	0	0		2648	0	0		2648	0	0
2656	0	0		2656	0	0		2656	0	0		2656	0	0		2656	0	0
2664	0	0		2664	0	0		2664	0	0		2664	0	0		2664	0	0
2672	0	0		2672	0	0		2672	0	0		2672	0	0		2672	0	0
2680	0	0		2680	0	0		2680	0	0		2680	0	0		2680	0	0
2688	0	0		2688	0	0		2688	0	0		2688	0	0		2688	0	0
2696	0	0		2696	0	0		2696	0	0		2696	0	0		2696	0	0
2704	0	0		2704	0	0		2704	0	0		2704	0	0		2704	0	0
2712	0	0		2712	0	0		2712	0	0		2712	0	0		2712	0	0
2720	0	0		2720	0	0		2720	0	0		2720	0	0		2720	0	0
2728	0	0		2728	0	0		2728	0	0		2728	0	0		2728	0	0
2736	0	0		2736	0	0		2736	0	0		2736	0	0		2736	0	0
2744	0	0		2744	0	0		2744	0	0		2744	0	0		2744	0	0
2752	0	0		2752	0	0		2752	0	0		2752	0	0		2752	0	0
2760	0	0		2760	0	0		2760	0	0		2760	0	0		2760	0	0
2768	0	0		2768	0	0		2768	0	0		2768	0	0		2768	0	0
2776	0	0		2776	0	0		2776	0	0		2776	0	0		2776	0	0
2784	0	0		2784	0	0		2784	0	0		2784	0	0		2784	0	0
2792	0	0		2792	0	0		2792	0	0		2792	0	0		2792	0	0
2800	0	0		2800	0	0		2800	0	0		2800	0	0		2800	0	0
2808	0	0		2808	0	0		2808	0	0		2808	0	0		2808	0	0
2816	0	0		2816	0	0		2816	0	0		2816	0	0		2816	0	0
2824	0	0		2824	0	0		2824	0	0		2824	0	0		2824	0	0
2832	0	0		2832	0	0		2832	0	0		2832	0	0		2832	0	0
2840	0	0		2840	0	0		2840	0	0		2840	0	0		2840	0	0
2848	0	0		2848	0	0		2848	0	0		2848	0	0		2848	0	0
2856	0	0		2856	0	0		2856	0	0		2856	0	0		2856	0	0
2864	0	0		2864	0	0		2864	0	0		2864	0	0		2864	0	0
2872	0	0		2872	0	0		2872	0	0		2872	0	0		2872	0	0
2880	0	0		2880	0	0		2880	0	0		2880	0	0		2880	0	0
2888	0	0		2888	0	0		2888	0	0		2888	0	0		2888	0	0
2896	0	0		2896	0	0		2896	0	0		2896	0	0		2896	0	0
2904	0	0		2904	0	0		2904	0	0		2904	0	0		2904	0	0
2912	0	0		2912	0	0		2912	0	0		2912	0	0		2912	0	0
2920	0	0		2920	0	0		2920	0	0		2920	0	0		2920	0	0
2928	0	0		2928	0	0		2928	0	0		2928	0	0		2928	0	0
2936	0	0		2936	0	0		2936	0	0		2936	0	0		2936	0	0
2944	0	0		2944	0	0		2944	0	0		2944	0	0		2944	0	0
2952	0	0		2952	0	0		2952	0	0		2952	0	0		2952	0	0
2960	0	0		2960	0	0		2960	0	0		2960	0	0		2960	0	0
2968	0	0		2968	0	0		2968	0	0		2968	0	0		2968	0	0
2976	0	0		2976	0	0		2976	0	0		2976	0	0		2976	0	0
2984	0	0		2984	0	0		2984	0	0		2984	0	0		2984	0	0
2992	0	0		2992	0	0		2992	0	0		2992	0	0		2992	0	0
3000	0	0		3000	0	0		3000	0	0		3000	0	0		3000	0	0
3008	0	0		3008	0	0		3008	0	0		3008	0	0		3008	0	0
3016	0	0		3016	0	0		3016	0	0		3016	0	0		3016	0	0
3024	0	0		3024	0	0		3024	0	0		3024	0	0		3024	0	0
3032	0	0		3032	0	0		3032	0	0		3032	0	0		3032	0	0
3040	0	0		3040	0	0		3040	0	0		3040	0	0		3040	0	0
3048	0	0		3048	0	0		3048	0	0		3048	0	0		3048	0	0
3056	0	0		3056	0	0		3056	0	0		3056	0	0		3056	0	0
3064	0	0		3064	0	0		3064	0	0		3064	0	0		3064	0	0
3072	0	0		3072	0	0		3072	0	0		3072	0	0		3072	0	0
3080	0	0		3080	0	0		3080	0	0		3080	0	0		3080	0	0
3088	0	0		3088	0	0		3088	0	0		3088	0	0		3088	0	0
3096	0	0		3096	0	0		3096	0	0		3096	0	0		3096	0	0
3104	0	0		3104	0	0		3104	0	0		3104	0	0		3104	0	0
3112	0	0		3112	0	0		3112	0	0		3112	0	0		3112	0	0
3120	0	0		3120	0	0		3120	0	0		3120	0	0		3120	0	0
3128	0	0		3128	0	0		3128	0	0		3128	0	0		3128	0	0
3136	0	0		3136	0	0		3136	0	0		3136	0	0		3136	0	0
3144	0	0		3144	0	0		3144	0	0		3144	0	0		3144	0	0
3152	0	0		3152	0	0		3152	0	0		3152	0	0		3152	1	0
3160	0	0		3160	0	0		3160	0	0		3160	0	0		3160	0	0
3168	0	0		3168	0	0		3168	0	0		3168	0	0		3168	0	0
3176	0	0		3176	0	0		3176	0	0		3176	0	0		3176	0	0
3184	0	0		3184	0	0		3184	0	0		3184	0	0		3184	0	0
3192	0	0		3192	0	0		3192	0	0		3192	0	0		3192	0	0
3200	0	0		3200	0	0		3200	0	0		3200	0	0		3200	0	0
3208	0	0		3208	0	0		3208	0	0		3208	0	0		3208	0	0
3216	0	0		3216	0	0		3216	0	0		3216	0	0		3216	0	0
3224	0	0		3224	0	0		3224	0	0		3224	1	0		3224	0	0
3232	0	0		3232	0	0		3232	0	0		3232	0	0		3232	0	0
3240	0	0		3240	0	0		3240	0	0		3240	0	0		3240	0	0
3248	0	0		3248	0	0		3248	0	0		3248	0	0		3248	0	0
3256	0	0		3256	0	0		3256	0	0		3256	0	0		3256	0	0
3264	0	0		3264	0	0		3264	0	0		3264	0	0		3264	0	0
3272	0	0		3272	0	0		3272	0	0		3272	0	0		3272	0	0
3280	0	0		3280	0	0		3280	0	0		3280	0	0		3280	0	0
3288	0	0		3288	0	0		3288	0	0		3288	0	0		3288	0	0
3296	0	0		3296	0	0		3296	0	0		3296	0	0		3296	0	0
3304	0	0		3304	0	0		3304	0	0		3304	0	0		3304	0	0
3312	0	0		3312	0	0		3312	0	0		3312	0	0		3312	0	0
3320	0	0		3320	0	0		3320	0	0		3320	0	0		3320	0	0
3328	0	0		3328	0	0		3328	0	0		3328	0	0		3328	0	0
3336	0	0		3336	0	0		3336	0	0		3336	0	0		3336	0	0
3344	0	0		3344	0	0		3344	0	0		3344	0	0		3344	0	0
3352	0	0		3352	0	0		3352	0	0		3352	0	0		3352	0	0
3360	0	0		3360	0	0		3360	0	0		3360	0	0		3360	0	0
3368	0	0		3368	0	0		3368	0	0		3368	0	0		3368	0	0
3376	0	0		3376	0	0		3376	0	0		3376	0	0		3376	0	0
3384	0	0		3384	0	0		3384	0	0		3384	0	0		3384	0	0
3392	0	0		3392	0	0		3392	0	0		3392	0	0		3392	0	0
3400	0	0		3400	0	0		3400	0	0		3400	0	0		3400	0	0
3408	0	0		3408	0	0		3408	0	0		3408	0	0		3408	0	0
3416	0	0		3416	0	0		3416	0	0		3416	0	0		3416	0	0
3424	0	0		3424	0	0		3424	0	0		3424	0	0		3424	0	0
3432	0	0		3432	0	0		3432	0	0		3432	0	0		3432	0	0
3440	0	0		3440	0	0		3440	0	0		3440	0	0		3440	0	0
3448	0	0		3448	0	0		3448	0	0		3448	0	0		3448	0	0
3456	0	0		3456	0	0		3456	0	0		3456	0	0		3456	0	0
3464	0	0		3464	0	0		3464	0	0		3464	0	0		3464	0	0
3472	0	0		3472	0	0		3472	0	0		3472	0	0		3472	0	0
3480	0	0		3480	0	0		3480	0	0		3480	0	0		3480	0	0
3488	0	0		3488	0	0		3488	0	0		3488	0	0		3488	0	0
3496	0	0		3496	0	0		3496	0	0		3496	0	0		3496	0	0
3504	0	0		3504	0	0		3504	0	0		3504	0	0		3504	0	0
3512	0	0		3512	0	0		3512	0	0		3512	0	0		3512	0	0
3520	0	0		3520	0	0		3520	0	0		3520	0	0		3520	0	0
3528	0	0		3528	0	0		3528	0	0		3528	0	0		3528	0	0
3536	0	0		3536	0	0		3536	0	0		3536	0	0		3536	0	0
3544	0	0		3544	0	0		3544	0	0		3544	0	0		3544	0	0
3552	0	0		3552	0	0		3552	0	0		3552	0	0		3552	0	0
3560	0	0		3560	0	0		3560	0	0		3560	0	0		3560	0	0
3568	0	0		3568	0	0		3568	0	0		3568	0	0		3568	0	0
3576	0	0		3576	0	0		3576	0	0		3576	0	0		3576	0	0
3584	0	0		3584	0	0		3584	0	0		3584	0	0		3584	0	0
3592	0	0		3592	0	0		3592	0	0		3592	0	0		3592	0	0
3600	0	0		3600	0	0		3600	0	0		3600	0	0		3600	0	0
3608	0	0		3608	0	0		3608	0	0		3608	0	0		3608	0	0
3616	0	0		3616	0	0		3616	0	0		3616	0	0		3616	0	0
3624	0	0		3624	0	0		3624	0	0		3624	0	0		3624	0	0
3632	0	0		3632	0	0		3632	0	0		3632	0	0		3632	0	0
3640	0	0		3640	0	0		3640	0	0		3640	0	0		3640	0	0
3648	0	0		3648	0	0		3648	0	0		3648	0	0		3648	0	0
3656	0	0		3656	0	0		3656	0	0		3656	0	0		3656	0	0
3664	0	0		3664	0	0		3664	0	0		3664	0	0		3664	0	0
3672	0	0		3672	0	0		3672	0	0		3672	0	0		3672	0	0
3680	0	0		3680	0	0		3680	0	0		3680	0	0		3680	0	0
3688	0	0		3688	0	0		3688	0	0		3688	0	0		3688	0	0
3696	0	0		3696	0	0		3696	0	0		3696	0	0		3696	0	0
3704	0	0		3704	0	0		3704	0	0		3704	0	0		3704	0	0
3712	0	0		3712	0	0		3712	0	0		3712	0	0		3712	0	0
3720	0	0		3720	0	0		3720	0	0		3720	0	0		3720	0	0
3728	0	0		3728	0	0		3728	0	0		3728	0	0		3728	0	0
3736	0	0		3736	0	0		3736	0	0		3736	0	0		3736	0	0
3744	0	0		3744	0	0		3744	0	0		3744	0	0		3744	0	0
3752	0	0		3752	0	0		3752	0	0		3752	0	0		3752	0	0
3760	0	0		3760	0	0		3760	0	0		3760	0	0		3760	0	0
3768	0	0		3768	0	0		3768	0	0		3768	0	0		3768	0	0
3776	0	0		3776	0	0		3776	0	0		3776	0	0		3776	0	0
3784	0	0		3784	0	0		3784	0	0		3784	0	0		3784	0	0
3792	0	0		3792	0	0		3792	0	0		3792	0	0		3792	0	0
3800	0	0		3800	0	0		3800	0	0		3800	0	0		3800	0	0
3808	0	0		3808	0	0		3808	0	0		3808	0	0		3808	0	0
3816	0	0		3816	0	0		3816	0	0		3816	0	0		3816	0	0
3824	0	0		3824	0	0		3824	0	0		3824	0	0		3824	0	0
3832	0	0		3832	0	0		3832	0	0		3832	0	0		3832	0	0
3840	0	0		3840	0	0		3840	0	0		3840	0	0		3840	0	0
3848	0	0		3848	0	0		3848	0	0		3848	0	0		3848	0	0
3856	0	0		3856	0	0		3856	0	0		3856	0	0		3856	0	0
3864	0	0		3864	0	0		3864	0	0		3864	0	0		3864	0	0
3872	0	0		3872	0	0		3872	0	0		3872	0	0		3872	0	0
3880	0	0		3880	0	0		3880	0	0		3880	1	0		3880	0	0
3888	0	0		3888	0	0		3888	0	0		3888	0	0		3888	0	0
3896	0	0		3896	0	0		3896	0	0		3896	0	0		3896	0	0
3904	0	0		3904	0	0		3904	0	0		3904	0	0		3904	0	0
3912	0	0		3912	0	0		3912	0	0		3912	0	0		3912	0	0
3920	0	0		3920	0	0		3920	0	0		3920	0	0		3920	0	0
3928	0	0		3928	0	0		3928	0	0		3928	0	0		3928	0	0
3936	0	0		3936	0	0		3936	0	0		3936	0	0		3936	0	0
3944	0	0		3944	0	0		3944	0	0		3944	0	0		3944	0	0
3952	0	0		3952	0	0		3952	0	0		3952	0	0		3952	0	0
3960	0	0		3960	0	0		3960	0	0		3960	0	0		3960	0	0
3968	0	0		3968	0	0		3968	0	0		3968	0	0		3968	0	0
3976	0	0		3976	0	0		3976	0	0		3976	0	0		3976	0	0
3984	0	0		3984	0	0		3984	0	0		3984	0	0		3984	0	0
3992	0	0		3992	0	0		3992	0	0		3992	0	0		3992	0	0
4000	0	0		4000	0	0		4000	0	0		4000	0	0		4000	0	0
4008	0	0		4008	0	0		4008	0	0		4008	0	0		4008	0	0
4016	0	0		4016	0	0		4016	0	0		4016	0	0		4016	0	0
4024	0	0		4024	0	0		4024	0	0		4024	0	0		4024	0	0
4032	0	0		4032	0	0		4032	0	0		4032	0	0		4032	0	0
4040	0	0		4040	0	0		4040	0	0		4040	0	0		4040	0	0
4048	0	0		4048	0	0		4048	0	0		4048	0	0		4048	0	0
4056	0	0		4056	0	0		4056	0	0		4056	0	0		4056	0	0
4064	0	0		4064	0	0		4064	0	0		4064	0	0		4064	0	0
4072	0	0		4072	0	0		4072	0	0		4072	0	0		4072	0	0
4080	0	0		4080	0	0		4080	0	0		4080	0	0		4080	0	0
4088	0	0		4088	0	0		4088	0	0		4088	0	0		4088	0	0
4096	0	0		4096	0	0		4096	0	0		4096	0	0		4096	0	0
4104	0	0		4104	0	0		4104	0	0		4104	0	0		4104	0	0
4112	0	0		4112	0	0		4112	0	0		4112	0	0		4112	0	0
4120	0	0		4120	0	0		4120	0	0		4120	0	0		4120	0	0
4128	0	0		4128	0	0		4128	0	0		4128	0	0		4128	0	0
4136	0	0		4136	0	0		4136	0	0		4136	0	0		4136	0	0
4144	0	0		4144	0	0		4144	0	0		4144	0	0		4144	0	0
4152	0	0		4152	0	0		4152	0	0		4152	0	0		4152	0	0
4160	0	0		4160	0	0		4160	0	0		4160	0	0		4160	0	0
4168	0	0		4168	0	0		4168	0	0		4168	0	0		4168	0	0
4176	0	0		4176	0	0		4176	0	0		4176	0	0		4176	0	0
4184	0	0		4184	0	0		4184	0	0		4184	0	0		4184	0	0
4192	0	0		4192	0	0		4192	0	0		4192	0	0		4192	0	0
4200	0	0		4200	0	0		4200	0	0		4200	0	0		4200	0	0
4208	0	0		4208	0	0		4208	0	0		4208	0	0		4208	0	0
4216	0	0		4216	0	0		4216	0	0		4216	0	0		4216	0	0
4224	0	0		4224	0	0		4224	0	0		4224	0	0		4224	0	0
4232	0	0		4232	0	0		4232	0	0		4232	0	0		4232	0	0
4240	0	0		4240	0	0		4240	0	0		4240	0	0		4240	0	0
4248	0	0		4248	0	0		4248	0	0		4248	0	0		4248	0	0
4256	0	0		4256	0	0		4256	0	0		4256	0	0		4256	0	0
4264	0	0		4264	0	0		4264	0	0		4264	0	0		4264	0	0
4272	0	0		4272	0	0		4272	0	0		4272	0	0		4272	0	0
4280	0	0		4280	0	0		4280	0	0		4280	0	0		4280	0	0
4288	0	0		4288	0	0		4288	0	0		4288	0	0		4288	0	0
4296	0	0		4296	0	0		4296	0	0		4296	0	0		4296	0	0
4304	0	0		4304	0	0		4304	0	0		4304	0	0		4304	0	0
4312	0	0		4312	0	0		4312	0	0		4312	0	0		4312	0	0
4320	0	0		4320	0	0		4320	0	0		4320	0	0		4320	0	0
4328	0	0		4328	0	0		4328	0	0		4328	0	0		4328	0	0
4336	0	0		4336	0	0		4336	0	0		4336	0	0		4336	0	0
4344	0	0		4344	0	0		4344	0	0		4344	0	0		4344	0	0
4352	0	0		4352	0	0		4352	0	0		4352	0	0		4352	0	0
4360	0	0		4360	0	0		4360	0	0		4360	0	0		4360	0	0
4368	0	0		4368	0	0		4368	0	0		4368	0	0		4368	0	0
4376	0	0		4376	0	0		4376	0	0		4376	0	0		4376	0	0
4384	0	0		4384	0	0		4384	0	0		4384	0	0		4384	0	0
4392	0	0		4392	0	0		4392	0	0		4392	0	0		4392	0	0
4400	0	0		4400	0	0		4400	0	0		4400	0	0		4400	0	0
4408	0	0		4408	0	0		4408	0	0		4408	0	0		4408	0	0
4416	0	0		4416	0	0		4416	0	0		4416	0	0		4416	0	0
4424	0	0		4424	0	0		4424	0	0		4424	0	0		4424	0	0
4432	0	0		4432	0	0		4432	0	0		4432	0	0		4432	0	0
4440	0	0		4440	0	0		4440	0	0		4440	0	0		4440	0	0
4448	0	0		4448	0	0		4448	0	0		4448	0	0		4448	0	0
4456	0	0		4456	0	0		4456	0	0		4456	0	0		4456	0	0
4464	0	0		4464	0	0		4464	0	0		4464	0	0		4464	0	0
4472	0	0		4472	0	0		4472	0	0		4472	0	0		4472	0	0
4480	0	0		4480	0	0		4480	0	0		4480	0	0		4480	0	0
4488	0	0		4488	0	0		4488	0	0		4488	0	0		4488	0	0
4496	0	0		4496	0	0		4496	0	0		4496	0	0		4496	0	0
4504	0	0		4504	0	0		4504	0	0		4504	0	0		4504	0	0
4512	0	0		4512	0	0		4512	0	0		4512	0	0		4512	0	0
4520	0	0		4520	0	0		4520	0	0		4520	0	0		4520	0	0
4528	0	0		4528	0	0		4528	0	0		4528	0	0		4528	0	0
4536	0	0		4536	0	0		4536	0	0		4536	0	0		4536	0	0
4544	0	0		4544	0	0		4544	0	0		4544	0	0		4544	0	0
4552	0	0		4552	0	0		4552	0	0		4552	0	0		4552	0	0
4560	0	0		4560	0	0		4560	0	0		4560	0	0		4560	0	0
4568	0	0		4568	0	0		4568	0	0		4568	0	0		4568	0	0
4576	0	0		4576	0	0		4576	0	0		4576	0	0		4576	0	0
4584	0	0		4584	0	0		4584	0	0		4584	0	0		4584	0	0
4592	0	0		4592	0	0		4592	0	0		4592	0	0		4592	0	0
4600	0	0		4600	0	0		4600	0	0		4600	0	0		4600	0	0
4608	0	0		4608	0	0		4608	0	0		4608	0	0		4608	0	0
4616	0	0		4616	0	0		4616	0	0		4616	0	0		4616	0	0
4624	0	0		4624	0	0		4624	0	0		4624	0	0		4624	0	0
4632	0	0		4632	0	0		4632	0	0		4632	0	0		4632	0	0
4640	0	0		4640	0	0		4640	0	0		4640	0	0		4640	1	0
4648	0	1		4648	0	0		4648	0	0		4648	0	0		4648	0	0
4656	0	0		4656	0	0		4656	0	0		4656	0	0		4656	0	0
4664	0	0		4664	0	0		4664	0	0		4664	0	0		4664	0	0
4672	0	0		4672	0	0		4672	0	0		4672	0	0		4672	0	0
4680	0	0		4680	0	0		4680	0	0		4680	0	0		4680	0	0
4688	0	0		4688	0	0		4688	0	0		4688	0	0		4688	0	0
4696	0	0		4696	0	0		4696	0	0		4696	0	0		4696	0	0
4704	0	0		4704	0	0		4704	0	0		4704	0	0		4704	0	0
4712	0	0		4712	0	0		4712	0	0		4712	0	0		4712	0	0
4720	0	0		4720	0	0		4720	0	0		4720	0	0		4720	0	0
4728	0	0		4728	0	0		4728	0	0		4728	0	0		4728	0	0
4736	0	0		4736	0	0		4736	0	0		4736	0	0		4736	0	0
4744	0	0		4744	0	0		4744	0	0		4744	0	0		4744	0	0
4752	0	0		4752	0	0		4752	0	0		4752	0	0		4752	0	0
4760	0	0		4760	0	0		4760	0	0		4760	0	0		4760	0	0
4768	0	0		4768	0	0		4768	0	0		4768	0	0		4768	0	0
4776	0	0		4776	0	0		4776	0	0		4776	0	0		4776	0	0
4784	0	0		4784	0	0		4784	0	0		4784	0	0		4784	0	0
4792	0	0		4792	0	0		4792	0	0		4792	0	0		4792	0	0
4800	0	0		4800	0	0		4800	0	0		4800	0	0		4800	0	0
4808	0	0		4808	0	0		4808	0	0		4808	0	0		4808	0	0
4816	0	0		4816	0	0		4816	0	0		4816	0	0		4816	0	0
4824	0	0		4824	0	0		4824	0	0		4824	0	0		4824	0	0
4832	0	0		4832	0	0		4832	0	0		4832	0	0		4832	0	0
4840	0	0		4840	0	0		4840	0	0		4840	0	0		4840	0	0
4848	0	0		4848	0	0		4848	0	0		4848	0	0		4848	0	0
4856	0	0		4856	0	0		4856	0	0		4856	0	0		4856	0	0
4864	0	0		4864	0	0		4864	0	0		4864	0	0		4864	0	0
4872	0	0		4872	0	0		4872	0	0		4872	0	0		4872	0	0
4880	0	0		4880	0	0		4880	0	0		4880	0	0		4880	0	0
4888	0	0		4888	0	0		4888	0	0		4888	0	0		4888	0	0
4896	0	0		4896	0	0		4896	0	0		4896	0	0		4896	0	0
4904	0	0		4904	0	0		4904	0	0		4904	0	0		4904	0	0
4912	0	0		4912	0	0		4912	0	0		4912	0	0		4912	0	0
4920	0	0		4920	0	0		4920	0	0		4920	0	0		4920	0	0
4928	0	0		4928	0	0		4928	0	0		4928	0	0		4928	0	0
4936	0	0		4936	0	0		4936	0	0		4936	0	0		4936	0	0
4944	0	0		4944	0	0		4944	0	0		4944	0	0		4944	0	0
4952	0	0		4952	0	0		4952	0	0		4952	0	0		4952	0	0
4960	0	0		4960	0	0		4960	0	0		4960	0	0		4960	0	0
4968	0	0		4968	0	0		4968	0	0		4968	0	0		4968	0	0
4976	0	0		4976	0	0		4976	0	0		4976	0	0		4976	0	0
4984	0	0		4984	0	0		4984	0	0		4984	0	0		4984	0	0
4992	0	0		4992	0	0		4992	0	0		4992	0	0		4992	0	0
5000	0	0		5000	0	0		5000	0	0		5000	0	0		5000	0	0
5008	0	0		5008	0	0		5008	0	0		5008	0	0		5008	0	0
5016	0	0		5016	0	0		5016	0	0		5016	0	0		5016	0	0
5024	0	0		5024	0	0		5024	0	0		5024	0	0		5024	0	0
5032	0	0		5032	0	0		5032	0	0		5032	0	0		5032	0	0
5040	0	0		5040	0	0		5040	0	0		5040	0	0		5040	0	0
5048	0	0		5048	0	0		5048	0	0		5048	0	0		5048	0	0
5056	0	0		5056	0	0		5056	0	0		5056	0	0		5056	0	0
5064	0	0		5064	0	0		5064	0	0		5064	0	0		5064	0	0
5072	0	0		5072	0	0		5072	0	0		5072	0	0		5072	0	0
5080	0	0		5080	0	0		5080	0	0		5080	0	0		5080	0	0
5088	0	0		5088	0	0		5088	0	0		5088	0	0		5088	0	0
5096	0	0		5096	0	0		5096	0	0		5096	0	0		5096	0	0
5104	0	0		5104	0	0		5104	0	0		5104	0	0		5104	0	0
5112	0	0		5112	0	0		5112	0	0		5112	0	0		5112	0	0
5120	0	0		5120	0	0		5120	0	0		5120	0	0		5120	0	0
5128	0	0		5128	0	0		5128	0	0		5128	0	0		5128	0	0
5136	0	0		5136	0	0		5136	0	0		5136	0	0		5136	0	0
5144	0	0		5144	0	0		5144	0	0		5144	0	0		5144	0	0
5152	0	0		5152	0	0		5152	0	0		5152	0	0		5152	0	0
5160	0	0		5160	0	0		5160	0	0		5160	0	0		5160	0	0
5168	0	0		5168	0	0		5168	0	0		5168	0	0		5168	0	0
5176	0	0		5176	0	0		5176	0	0		5176	0	0		5176	0	0
5184	0	0		5184	0	0		5184	0	0		5184	0	0		5184	0	0
5192	0	0		5192	0	0		5192	0	0		5192	0	0		5192	0	0
5200	0	0		5200	0	0		5200	0	0		5200	0	0		5200	0	0
5208	0	0		5208	0	0		5208	0	0		5208	0	0		5208	0	0
5216	0	0		5216	0	0		5216	0	0		5216	0	0		5216	0	0
5224	0	0		5224	0	0		5224	0	0		5224	0	0		5224	0	0
5232	0	0		5232	0	0		5232	0	0		5232	0	0		5232	0	0
5240	0	0		5240	0	0		5240	0	0		5240	0	0		5240	0	0
5248	0	0		5248	0	0		5248	0	0		5248	0	0		5248	0	0
5256	0	0		5256	0	0		5256	0	0		5256	0	0		5256	0	0
5264	0	0		5264	0	0		5264	0	0		5264	0	0		5264	0	0
5272	0	0		5272	0	0		5272	0	0		5272	0	0		5272	0	0
5280	0	0		5280	0	0		5280	0	0		5280	0	0		5280	0	0
5288	0	0		5288	0	0		5288	0	0		5288	0	0		5288	0	0
5296	0	0		5296	0	0		5296	0	0		5296	0	0		5296	0	0
5304	0	0		5304	0	0		5304	0	0		5304	0	0		5304	0	0
5312	0	0		5312	0	0		5312	0	0		5312	0	0		5312	0	0
5320	0	0		5320	0	0		5320	0	0		5320	0	0		5320	0	0
5328	0	0		5328	0	0		5328	0	0		5328	0	0		5328	0	0
5336	0	0		5336	0	0		5336	0	0		5336	0	0		5336	0	0
5344	0	0		5344	0	0		5344	0	0		5344	0	0		5344	0	0
5352	0	0		5352	0	0		5352	0	0		5352	0	0		5352	0	0
5360	0	0		5360	0	0		5360	0	0		5360	0	0		5360	0	0
5368	0	0		5368	0	0		5368	0	0		5368	0	0		5368	0	0
5376	0	0		5376	0	0		5376	0	0		5376	0	0		5376	0	0
5384	0	0		5384	0	0		5384	0	0		5384	0	0		5384	0	0
5392	0	0		5392	0	0		5392	0	0		5392	0	0		5392	0	0
5400	0	0		5400	0	0		5400	0	0		5400	0	0		5400	0	0
5408	0	0		5408	0	0		5408	0	0		5408	0	0		5408	0	0
5416	0	0		5416	0	0		5416	0	0		5416	0	0		5416	0	0
5424	0	0		5424	0	0		5424	0	0		5424	0	0		5424	0	0
5432	0	0		5432	0	0		5432	0	0		5432	0	0		5432	0	0
5440	0	0		5440	0	0		5440	0	0		5440	0	0		5440	0	0
5448	0	0		5448	0	0		5448	0	0		5448	0	0		5448	0	0
5456	0	0		5456	0	0		5456	0	0		5456	0	0		5456	0	0
5464	0	0		5464	0	0		5464	0	0		5464	0	0		5464	0	0
5472	0	0		5472	0	0		5472	0	0		5472	0	0		5472	0	0
5480	0	0		5480	0	0		5480	0	0		5480	0	0		5480	0	0
5488	0	0		5488	0	0		5488	0	0		5488	0	0		5488	0	0
5496	0	0		5496	0	0		5496	0	0		5496	0	0		5496	0	0
5504	0	0		5504	0	0		5504	0	0		5504	0	0		5504	0	0
5512	0	0		5512	0	0		5512	0	0		5512	0	0		5512	0	0
5520	0	0		5520	0	0		5520	0	0		5520	0	0		5520	0	0
5528	0	0		5528	0	0		5528	0	0		5528	0	0		5528	0	0
5536	0	0		5536	0	0		5536	0	0		5536	0	0		5536	0	0
5544	0	0		5544	0	0		5544	0	0		5544	0	0		5544	0	0
5552	0	0		5552	0	0		5552	0	0		5552	0	0		5552	0	0
5560	0	0		5560	0	0		5560	0	0		5560	0	0		5560	0	0
5568	0	0		5568	0	0		5568	0	0		5568	0	0		5568	0	0
5576	0	0		5576	0	0		5576	0	0		5576	0	0		5576	0	0
5584	0	0		5584	0	0		5584	0	0		5584	0	0		5584	0	0
5592	0	0		5592	0	0		5592	0	0		5592	0	0		5592	0	0
5600	0	0		5600	0	0		5600	0	0		5600	0	0		5600	0	0
5608	0	0		5608	0	0		5608	0	0		5608	0	0		5608	0	0
5616	0	0		5616	0	0		5616	0	0		5616	0	0		5616	0	0
5624	0	0		5624	0	0		5624	0	0		5624	0	0		5624	0	0
5632	0	0		5632	0	0		5632	0	0		5632	0	0		5632	0	0
5640	0	0		5640	0	0		5640	0	0		5640	0	0		5640	0	0
5648	0	0		5648	0	0		5648	0	0		5648	0	0		5648	0	0
5656	0	0		5656	0	0		5656	0	0		5656	0	0		5656	0	0
5664	0	0		5664	0	0		5664	0	0		5664	0	0		5664	0	0
5672	0	0		5672	0	0		5672	0	0		5672	0	0		5672	0	0
5680	0	0		5680	0	0		5680	0	0		5680	0	0		5680	0	0
5688	0	0		5688	0	0		5688	0	0		5688	0	0		5688	0	0
5696	0	0		5696	0	0		5696	0	0		5696	0	0		5696	0	0
5704	0	0		5704	0	0		5704	0	0		5704	0	0		5704	0	0
5712	0	0		5712	0	0		5712	0	0		5712	0	0		5712	0	0
5720	0	0		5720	0	0		5720	0	0		5720	0	0		5720	0	0
5728	0	0		5728	0	0		5728	0	0		5728	0	1		5728	0	0
5736	0	0		5736	0	0		5736	0	0		5736	0	0		5736	0	0
5744	0	0		5744	0	0		5744	0	0		5744	0	0		5744	0	0
5752	0	0		5752	0	0		5752	0	0		5752	0	0		5752	0	0
5760	0	0		5760	0	0		5760	0	0		5760	0	0		5760	0	0
5768	0	0		5768	0	0		5768	0	0		5768	0	0		5768	0	0
5776	0	0		5776	0	0		5776	0	0		5776	0	0		5776	0	0
5784	0	0		5784	0	0		5784	0	0		5784	0	0		5784	0	0
5792	0	0		5792	0	0		5792	0	0		5792	0	0		5792	0	0
5800	0	0		5800	0	0		5800	0	0		5800	0	0		5800	0	0
5808	0	0		5808	0	0		5808	0	0		5808	0	0		5808	0	0
5816	0	0		5816	0	0		5816	0	0		5816	0	0		5816	0	0
5824	0	0		5824	0	0		5824	0	0		5824	0	0		5824	0	0
5832	0	0		5832	0	0		5832	0	0		5832	0	0		5832	0	0
5840	0	0		5840	0	0		5840	0	0		5840	0	0		5840	0	0
5848	0	0		5848	0	0		5848	0	0		5848	0	0		5848	0	0
5856	0	0		5856	0	0		5856	0	0		5856	0	0		5856	0	0
5864	0	0		5864	0	0		5864	0	0		5864	0	0		5864	0	0
5872	0	0		5872	0	0		5872	0	0		5872	0	0		5872	0	0
5880	0	0		5880	0	0		5880	0	0		5880	0	0		5880	0	0
5888	0	0		5888	0	0		5888	0	0		5888	0	0		5888	0	0
5896	0	0		5896	0	0		5896	0	0		5896	0	0		5896	0	0
5904	0	0		5904	0	0		5904	0	0		5904	0	0		5904	0	0
5912	0	0		5912	0	0		5912	0	0		5912	0	0		5912	0	0
5920	0	0		5920	0	0		5920	0	0		5920	0	0		5920	0	0
5928	0	0		5928	0	0		5928	0	0		5928	0	0		5928	0	0
5936	0	0		5936	0	0		5936	0	0		5936	0	0		5936	0	0
5944	0	0		5944	0	0		5944	0	0		5944	0	0		5944	0	0
5952	0	0		5952	0	0		5952	0	0		5952	0	0		5952	0	0
5960	0	0		5960	0	0		5960	0	0		5960	0	0		5960	0	0
5968	0	0		5968	0	0		5968	0	0		5968	0	0		5968	0	0
5976	0	0		5976	0	0		5976	0	0		5976	0	0		5976	0	0
5984	0	0		5984	0	0		5984	0	0		5984	0	0		5984	0	0
5992	0	0		5992	0	0		5992	0	0		5992	0	0		5992	0	0
6000	0	0		6000	0	0		6000	0	0		6000	0	0		6000	0	0
6008	0	0		6008	0	0		6008	0	0		6008	0	0		6008	0	0
6016	0	0		6016	0	0		6016	0	0		6016	0	0		6016	0	0
6024	0	0		6024	0	0		6024	0	0		6024	0	0		6024	0	0
6032	0	0		6032	0	0		6032	0	0		6032	0	0		6032	0	0
6040	0	0		6040	0	0		6040	0	0		6040	0	0		6040	0	0
6048	0	0		6048	0	0		6048	0	0		6048	0	0		6048	0	0
6056	0	0		6056	0	0		6056	0	0		6056	0	0		6056	0	0
6064	0	0		6064	0	0		6064	0	0		6064	0	0		6064	0	0
6072	0	0		6072	0	0		6072	0	0		6072	0	0		6072	0	0
6080	0	0		6080	0	0		6080	0	0		6080	0	0		6080	0	0
6088	0	0		6088	0	0		6088	0	0		6088	0	0		6088	0	0
6096	0	0		6096	0	0		6096	0	0		6096	0	0		6096	0	0
6104	0	0		6104	0	0		6104	0	0		6104	0	0		6104	0	0
6112	0	0		6112	0	0		6112	0	0		6112	0	0		6112	0	0
6120	0	0		6120	0	0		6120	0	0		6120	0	0		6120	0	0
6128	0	0		6128	0	0		6128	0	0		6128	0	0		6128	0	0
6136	0	0		6136	0	0		6136	0	0		6136	0	0		6136	0	0
6144	0	0		6144	0	0		6144	0	0		6144	0	0		6144	0	0
6152	0	0		6152	0	0		6152	0	0		6152	0	0		6152	0	0
6160	0	0		6160	0	0		6160	0	0		6160	0	0		6160	0	0
6168	0	0		6168	0	0		6168	0	0		6168	0	0		6168	0	0
6176	0	0		6176	0	0		6176	0	0		6176	0	0		6176	0	0
6184	0	0		6184	0	0		6184	0	0		6184	0	0		6184	0	0
6192	0	0		6192	0	0		6192	0	0		6192	0	0		6192	0	0
6200	0	0		6200	0	0		6200	0	0		6200	0	0		6200	0	0
6208	0	0		6208	0	0		6208	0	0		6208	0	0		6208	0	0
6216	0	0		6216	0	0		6216	0	0		6216	0	0		6216	0	0
6224	0	0		6224	0	0		6224	0	0		6224	0	0		6224	0	0
6232	0	0		6232	0	0		6232	0	0		6232	0	0		6232	0	0
6240	0	0		6240	0	0		6240	0	0		6240	0	0		6240	0	0
6248	0	0		6248	0	0		6248	0	0		6248	0	0		6248	0	0
6256	0	0		6256	0	0		6256	0	0		6256	0	0		6256	0	0
6264	0	0		6264	0	0		6264	0	0		6264	0	0		6264	0	0
6272	0	0		6272	0	0		6272	0	0		6272	0	0		6272	0	0
6280	0	0		6280	0	0		6280	0	0		6280	0	0		6280	0	0
6288	0	0		6288	0	0		6288	0	0		6288	0	0		6288	0	0
6296	0	0		6296	0	0		6296	0	0		6296	0	0		6296	0	0
6304	0	0		6304	0	0		6304	0	0		6304	0	0		6304	0	0
6312	0	0		6312	0	0		6312	0	0		6312	0	0		6312	0	0
6320	0	0		6320	0	0		6320	0	0		6320	0	0		6320	0	0
6328	0	0		6328	0	0		6328	0	0		6328	0	0		6328	0	0
6336	0	0		6336	0	0		6336	0	0		6336	0	0		6336	1	0
6344	0	0		6344	0	0		6344	0	0		6344	0	0		6344	0	0
6352	0	0		6352	0	0		6352	0	0		6352	0	0		6352	0	0
6360	0	0		6360	0	0		6360	0	0		6360	0	0		6360	0	0
6368	0	0		6368	0	0		6368	0	0		6368	0	0		6368	0	0
6376	0	0		6376	1	0		6376	0	0		6376	0	0		6376	0	0
6384	0	0		6384	0	0		6384	0	0		6384	0	0		6384	0	0
6392	0	0		6392	0	0		6392	0	0		6392	0	0		6392	0	0
6400	0	0		6400	0	0		6400	0	0		6400	0	0		6400	0	0
6408	0	0		6408	0	0		6408	0	0		6408	0	0		6408	0	0
6416	0	0		6416	0	0		6416	0	0		6416	0	0		6416	0	0
6424	0	0		6424	0	0		6424	0	0		6424	0	0		6424	0	0
6432	0	0		6432	0	0		6432	0	0		6432	0	0		6432	0	0
6440	0	0		6440	0	0		6440	0	0		6440	0	0		6440	0	0
6448	0	0		6448	0	0		6448	0	0		6448	0	0		6448	0	0
6456	0	0		6456	0	0		6456	0	0		6456	0	0		6456	0	0
6464	0	0		6464	0	0		6464	0	0		6464	0	0		6464	0	0
6472	0	0		6472	0	0		6472	0	0		6472	0	0		6472	0	0
6480	0	0		6480	0	0		6480	0	0		6480	0	0		6480	0	0
6488	0	0		6488	0	0		6488	0	0		6488	0	0		6488	0	0
6496	0	0		6496	0	0		6496	0	0		6496	0	0		6496	0	0
6504	0	0		6504	0	0		6504	0	0		6504	0	0		6504	0	0
6512	0	0		6512	0	0		6512	0	0		6512	0	0		6512	0	0
6520	0	0		6520	0	0		6520	0	0		6520	0	0		6520	0	0
6528	0	0		6528	0	0		6528	0	0		6528	0	0		6528	0	0
6536	0	0		6536	0	0		6536	0	0		6536	0	0		6536	0	0
6544	0	0		6544	0	0		6544	0	0		6544	0	0		6544	0	0
6552	0	0		6552	0	0		6552	0	0		6552	0	0		6552	0	0
6560	0	0		6560	0	0		6560	0	0		6560	0	0		6560	0	0
6568	0	0		6568	0	0		6568	0	0		6568	0	0		6568	0	0
6576	0	0		6576	0	0		6576	0	0		6576	0	0		6576	0	0
6584	0	0		6584	0	0		6584	0	0		6584	0	0		6584	0	0
6592	0	0		6592	0	0		6592	0	0		6592	0	0		6592	0	0
6600	0	0		6600	0	0		6600	0	0		6600	0	0		6600	0	0
6608	0	0		6608	0	0		6608	0	0		6608	0	0		6608	0	0
6616	0	0		6616	0	0		6616	0	0		6616	0	0		6616	0	0
6624	0	0		6624	0	0		6624	0	0		6624	0	0		6624	0	0
6632	0	0		6632	0	0		6632	0	0		6632	0	0		6632	0	0
6640	0	0		6640	0	0		6640	0	0		6640	0	0		6640	0	0
6648	0	0		6648	0	0		6648	0	0		6648	0	0		6648	0	0
6656	0	0		6656	0	0		6656	0	0		6656	0	0		6656	0	0
6664	0	0		6664	0	0		6664	0	0		6664	0	0		6664	0	0
6672	0	0		6672	0	0		6672	0	0		6672	0	0		6672	0	0
6680	0	0		6680	0	0		6680	0	0		6680	0	0		6680	0	0
6688	0	0		6688	0	0		6688	0	0		6688	0	0		6688	0	0
6696	0	0		6696	0	0		6696	0	0		6696	0	0		6696	0	0
6704	0	0		6704	0	0		6704	0	0		6704	0	0		6704	0	0
6712	0	0		6712	0	0		6712	0	0		6712	0	0		6712	0	0
6720	0	0		6720	0	0		6720	0	0		6720	0	0		6720	0	0
6728	0	0		6728	0	0		6728	0	0		6728	0	0		6728	0	0
6736	0	0		6736	0	0		6736	0	0		6736	0	0		6736	0	0
6744	0	0		6744	0	0		6744	0	0		6744	0	0		6744	0	0
6752	0	0		6752	0	0		6752	0	0		6752	0	0		6752	0	0
6760	0	0		6760	0	0		6760	0	0		6760	0	0		6760	0	0
6768	0	0		6768	0	0		6768	0	0		6768	0	0		6768	0	0
6776	0	0		6776	0	0		6776	0	0		6776	0	0		6776	0	0
6784	0	0		6784	0	0		6784	0	0		6784	0	0		6784	0	0
6792	0	0		6792	0	0		6792	0	0		6792	0	0		6792	0	0
6800	0	0		6800	0	0		6800	0	0		6800	0	0		6800	0	0
6808	0	0		6808	0	0		6808	0	0		6808	0	0		6808	0	0
6816	0	0		6816	0	0		6816	0	0		6816	0	0		6816	0	0
6824	0	0		6824	0	0		6824	0	0		6824	0	0		6824	0	0
6832	0	0		6832	0	0		6832	0	0		6832	0	0		6832	0	0
6840	0	0		6840	0	0		6840	0	0		6840	0	0		6840	0	0
6848	0	0		6848	0	0		6848	0	0		6848	0	0		6848	0	0
6856	0	0		6856	0	0		6856	0	0		6856	0	0		6856	0	0
6864	0	0		6864	0	0		6864	0	0		6864	0	0		6864	0	0
6872	0	0		6872	0	0		6872	0	0		6872	0	0		6872	0	0
6880	0	0		6880	0	0		6880	0	0		6880	0	0		6880	0	0
6888	0	0		6888	0	0		6888	0	0		6888	0	0		6888	0	0
6896	0	0		6896	0	0		6896	0	0		6896	0	0		6896	0	0
6904	0	0		6904	0	0		6904	0	0		6904	0	0		6904	0	0
6912	0	0		6912	0	0		6912	0	0		6912	0	0		6912	0	0
6920	0	0		6920	0	0		6920	0	0		6920	0	0		6920	0	0
6928	0	0		6928	0	0		6928	0	0		6928	0	0		6928	0	0
6936	0	0		6936	0	0		6936	0	0		6936	0	0		6936	0	0
6944	0	0		6944	0	0		6944	0	0		6944	0	0		6944	0	0
6952	0	0		6952	0	0		6952	0	0		6952	0	0		6952	0	0
6960	0	0		6960	0	0		6960	0	0		6960	0	0		6960	0	0
6968	0	0		6968	0	0		6968	0	0		6968	0	0		6968	0	0
6976	0	0		6976	0	0		6976	0	0		6976	0	0		6976	0	0
6984	0	0		6984	0	0		6984	0	0		6984	0	0		6984	0	0
6992	0	0		6992	0	0		6992	0	0		6992	0	0		6992	0	0
7000	0	0		7000	0	0		7000	0	0		7000	0	0		7000	0	0
7008	0	0		7008	0	0		7008	0	0		7008	0	0		7008	0	0
7016	0	0		7016	0	0		7016	0	0		7016	0	0		7016	0	0
7024	0	0		7024	0	0		7024	0	0		7024	0	0		7024	0	0
7032	0	0		7032	0	0		7032	0	0		7032	0	0		7032	0	0
7040	0	0		7040	0	0		7040	0	0		7040	0	0		7040	0	0
7048	0	0		7048	0	0		7048	0	0		7048	0	0		7048	0	0
7056	0	0		7056	0	0		7056	0	0		7056	0	0		7056	0	0
7064	0	0		7064	0	0		7064	0	0		7064	0	0		7064	0	0
7072	0	0		7072	0	0		7072	0	0		7072	0	0		7072	0	0
7080	0	0		7080	0	0		7080	0	0		7080	0	0		7080	0	0
7088	0	0		7088	0	0		7088	0	0		7088	0	0		7088	0	0
7096	0	0		7096	0	0		7096	0	0		7096	0	0		7096	0	0
7104	0	0		7104	0	0		7104	0	0		7104	0	0		7104	0	0
7112	0	0		7112	0	0		7112	0	0		7112	0	0		7112	0	0
7120	0	0		7120	0	0		7120	0	0		7120	0	0		7120	0	0
7128	0	0		7128	0	0		7128	0	0		7128	0	0		7128	0	0
7136	0	0		7136	0	0		7136	0	0		7136	0	0		7136	0	0
7144	0	0		7144	0	0		7144	0	0		7144	0	0		7144	0	0
7152	0	0		7152	0	0		7152	0	0		7152	0	0		7152	0	0
7160	0	0		7160	0	0		7160	0	0		7160	0	0		7160	0	0
7168	0	0		7168	0	0		7168	0	0		7168	0	0		7168	0	0
7176	0	0		7176	0	0		7176	0	0		7176	0	0		7176	0	0
7184	0	0		7184	0	0		7184	0	0		7184	0	0		7184	0	0
7192	0	0		7192	0	0		7192	0	0		7192	0	0		7192	0	0
7200	0	0		7200	0	0		7200	0	0		7200	0	0		7200	0	0
7208	1	0		7208	1	2		7208	0	0		7208	0	1		7208	0	1
7216	5	15		7216	14	26		7216	10	18		7216	3	17		7216	5	12
7224	25	70		7224	35	94		7224	26	57		7224	17	49		7224	17	47
7232	55	123		7232	77	179		7232	66	135		7232	52	118		7232	24	80
7240	75	173		7240	104	285		7240	99	180		7240	58	160		7240	37	115
7248	99	240		7248	151	312		7248	127	256		7248	93	187		7248	54	179
7256	103	239		7256	152	363		7256	134	254		7256	92	214		7256	60	156
7264	101	271		7264	181	392		7264	139	268		7264	94	273		7264	73	164
7272	96	235		7272	173	376		7272	130	290		7272	94	258		7272	67	188
7280	103	292		7280	156	345		7280	147	244		7280	89	244		7280	80	165
7288	133	280		7288	155	398		7288	148	303		7288	125	269		7288	64	161
7296	127	311		7296	178	406		7296	162	325		7296	105	283		7296	79	197
7304	136	272		7304	172	447		7304	150	296		7304	81	275		7304	81	173
7312	117	260		7312	165	365		7312	131	276		7312	103	224		7312	59	194
7320	77	174		7320	120	264		7320	124	266		7320	81	167		7320	46	118
7328	38	108		7328	91	235		7328	86	194		7328	46	94		7328	36	65
7336	26	61		7336	93	194		7336	91	215		7336	24	36		7336	10	31
7344	24	55		7344	110	252		7344	99	244		7344	5	10		7344	5	6
7352	39	80		7352	143	327		7352	119	348		7352	8	10		7352	0	1
7360	60	155		7360	211	481		7360	181	405		7360	16	20		7360	0	0
7368	106	208		7368	265	507		7368	254	490		7368	24	56		7368	2	6
7376	139	314		7376	295	622		7376	285	553		7376	57	107		7376	0	3
7384	173	308		7384	362	758		7384	334	635		7384	90	159		7384	6	14
7392	234	428		7392	419	916		7392	375	733		7392	117	249		7392	16	23
7400	263	514		7400	517	1007		7400	412	858		7400	156	248		7400	28	61
7408	284	557		7408	572	1059		7408	505	925		7408	193	351		7408	57	94
7416	323	665		7416	600	1153		7416	517	1017		7416	200	425		7416	65	124
7424	397	738		7424	638	1227		7424	502	988		7424	275	508		7424	98	189
7432	442	810		7432	660	1218		7432	518	1003		7432	323	563		7432	142	255
7440	424	805		7440	685	1239		7440	585	956		7440	347	616		7440	174	315
7448	482	797		7448	694	1265		7448	494	988		7448	402	735		7448	196	368
7456	484	836		7456	693	1209		7456	545	984		7456	406	780		7456	238	439
7464	449	839		7464	693	1202		7464	567	947		7464	457	822		7464	269	483
7472	428	875		7472	688	1160		7472	574	892		7472	446	802		7472	298	582
7480	513	793		7480	725	1154		7480	543	961		7480	444	832		7480	376	579
7488	470	824		7488	723	1138		7488	543	925		7488	461	804		7488	386	661
7496	465	817		7496	762	1132		7496	592	893		7496	492	756		7496	374	669
7504	512	792		7504	730	1096		7504	628	900		7504	470	760		7504	399	699
7512	531	759		7512	768	1090		7512	590	884		7512	473	776		7512	393	675
7520	540	780		7520	782	1066		7520	602	862		7520	495	738		7520	441	686
7528	497	793		7528	789	1034		7528	637	841		7528	483	712		7528	432	639
7536	493	705		7536	803	1036		7536	619	811		7536	535	775		7536	424	625
7544	554	672		7544	749	1004		7544	580	835		7544	518	707		7544	458	589
7552	522	662		7552	834	1021		7552	689	734		7552	525	739		7552	452	590
7560	535	666		7560	814	1023		7560	627	771		7560	519	696		7560	465	618
7568	527	664		7568	782	973		7568	637	788		7568	519	667		7568	434	624
7576	590	639		7576	849	947		7576	687	721		7576	589	682		7576	473	579
7584	571	619		7584	831	958		7584	693	704		7584	557	684		7584	464	577
7592	600	634		7592	830	901		7592	681	682		7592	587	633		7592	453	565
7600	633	596		7600	815	840		7600	647	710		7600	562	650		7600	467	564
7608	627	639		7608	885	926		7608	750	705		7608	571	633		7608	443	525
7616	637	602		7616	874	894		7616	705	670		7616	641	567		7616	458	540
7624	657	563		7624	861	787		7624	684	679		7624	582	584		7624	494	506
7632	583	586		7632	861	858		7632	684	711		7632	609	573		7632	490	491
7640	629	562		7640	873	829		7640	703	668		7640	587	549		7640	483	507
7648	557	529		7648	942	818		7648	707	670		7648	611	582		7648	506	539
7656	623	568		7656	863	841		7656	685	622		7656	591	562		7656	506	483
7664	592	547		7664	916	752		7664	670	709		7664	608	522		7664	555	465
7672	647	553		7672	857	823		7672	716	638		7672	639	505		7672	495	433
7680	613	563		7680	836	806		7680	659	639		7680	607	546		7680	565	465
7688	612	591		7688	933	857		7688	681	630		7688	638	509		7688	533	415
7696	643	563		7696	883	767		7696	636	667		7696	599	522		7696	543	469
7704	645	581		7704	861	800		7704	657	632		7704	574	477		7704	533	438
7712	571	553		7712	895	827		7712	633	632		7712	596	539		7712	510	462
7720	600	601		7720	870	802		7720	646	645		7720	606	527		7720	532	453
7728	567	536		7728	811	820		7728	684	600		7728	598	517		7728	540	423
7736	590	527		7736	789	838		7736	626	641		7736	654	505		7736	535	470
7744	615	492		7744	794	862		7744	659	658		7744	658	482		7744	482	438
7752	582	569		7752	759	809		7752	673	647		7752	574	476		7752	530	382
7760	579	573		7760	772	849		7760	601	686		7760	611	494		7760	528	429
7768	563	539		7768	787	852		7768	614	677		7768	600	515		7768	515	425
7776	549	585		7776	782	872		7776	594	693		7776	587	524		7776	499	395
7784	500	578		7784	750	895		7784	564	655		7784	539	523		7784	481	446
7792	544	540		7792	764	910		7792	594	748		7792	534	513		7792	507	434
7800	528	595		7800	763	909		7800	596	756		7800	522	520		7800	480	423
7808	514	581		7808	713	858		7808	545	667		7808	604	534		7808	527	436
7816	525	597		7816	752	994		7816	561	828		7816	547	560		7816	517	487
7824	553	688		7824	736	1095		7824	578	864		7824	545	646		7824	435	451
7832	554	788		7832	719	1186		7832	567	841		7832	570	701		7832	500	563
7840	583	768		7840	794	1252		7840	591	959		7840	566	760		7840	493	552
7848	572	870		7848	802	1238		7848	631	1004		7848	573	785		7848	499	580
7856	582	897		7856	781	1279		7856	575	1020		7856	583	795		7856	518	636
7864	550	915		7864	785	1297		7864	582	1134		7864	554	873		7864	536	652
7872	534	912		7872	708	1395		7872	607	1142		7872	564	861		7872	484	654
7880	594	968		7880	783	1445		7880	626	1143		7880	576	883		7880	466	636
7888	562	960		7888	788	1391		7888	553	1114		7888	549	842		7888	487	642
7896	537	941		7896	732	1378		7896	624	1136		7896	526	934		7896	471	731
7904	553	988		7904	745	1366		7904	517	1101		7904	517	864		7904	493	704
7912	502	888		7912	701	1325		7912	528	1105		7912	529	806		7912	477	688
7920	464	894		7920	663	1258		7920	508	995		7920	463	782		7920	414	570
7928	443	747		7928	599	1201		7928	520	990		7928	462	707		7928	396	554
7936	398	756		7936	635	1228		7936	456	1009		7936	364	676		7936	377	523
7944	447	716		7944	657	1329		7944	539	1110		7944	405	624		7944	323	522
7952	396	783		7952	733	1340		7952	539	1163		7952	420	659		7952	341	535
7960	438	875		7960	737	1525		7960	636	1281		7960	380	754		7960	336	532
7968	466	920		7968	812	1651		7968	668	1305		7968	395	694		7968	358	585
7976	533	980		7976	827	1689		7976	700	1433		7976	409	717		7976	346	511
7984	528	1028		7984	840	1780		7984	780	1499		7984	433	798		7984	338	591
7992	586	1108		7992	913	1860		7992	812	1652		7992	424	919		7992	374	585
8000	595	1224		8000	1066	1991		8000	851	1664		8000	531	953		8000	361	597
8008	658	1280		8008	1055	2095		8008	906	1717		8008	530	1023		8008	375	670
8016	730	1353		8016	1185	2203		8016	910	1745		8016	619	1109		8016	384	706
8024	726	1386		8024	1144	2189		8024	926	1784		8024	582	1168		8024	415	748
8032	820	1458		8032	1256	2175		8032	964	1728		8032	642	1252		8032	457	804
8040	831	1499		8040	1222	2067		8040	935	1713		8040	737	1276		8040	514	871
8048	840	1490		8048	1203	2235		8048	1003	1689		8048	752	1362		8048	568	905
8056	866	1466		8056	1277	2064		8056	933	1792		8056	776	1401		8056	595	938
8064	916	1444		8064	1280	2194		8064	994	1635		8064	803	1486		8064	618	1031
8072	894	1456		8072	1288	2016		8072	958	1623		8072	810	1386		8072	597	1058
8080	846	1454		8080	1365	2034		8080	1016	1640		8080	819	1332		8080	653	1112
8088	939	1397		8088	1310	2057		8088	993	1626		8088	816	1431		8088	694	1155
8096	878	1347		8096	1333	1940		8096	1013	1517		8096	876	1347		8096	714	1179
8104	988	1362		8104	1337	1867		8104	1045	1487		8104	849	1350		8104	714	1173
8112	899	1285		8112	1333	1880		8112	1119	1441		8112	868	1277		8112	708	1147
8120	942	1331		8120	1377	1886		8120	1109	1483		8120	838	1311		8120	745	1194
8128	935	1273		8128	1399	1868		8128	1129	1454		8128	950	1259		8128	809	1151
8136	972	1201		8136	1357	1822		8136	1099	1444		8136	888	1263		8136	763	1065
8144	1011	1180		8144	1415	1770		8144	1207	1393		8144	913	1144		8144	734	1098
8152	999	1199		8152	1406	1756		8152	1106	1340		8152	906	1137		8152	809	1056
8160	1056	1156		8160	1420	1700		8160	1155	1319		8160	957	1140		8160	738	1010
8168	1028	1179		8168	1520	1640		8168	1190	1296		8168	941	1074		8168	776	969
8176	999	1121		8176	1477	1591		8176	1225	1346		8176	947	1153		8176	813	966
8184	1054	1067		8184	1546	1594		8184	1184	1234		8184	973	1150		8184	858	985
8192	1103	1044		8192	1530	1518		8192	1273	1232		8192	974	1124		8192	826	938
8200	1064	1108		8200	1606	1568		8200	1182	1204		8200	1052	1035		8200	829	986
8208	1107	1010		8208	1634	1604		8208	1216	1184		8208	1012	1040		8208	870	946
8216	1097	1042		8216	1551	1409		8216	1205	1173		8216	1027	1063		8216	876	912
8224	1065	1031		8224	1576	1494		8224	1193	1183		8224	1093	1020		8224	904	920
8232	1147	962		8232	1611	1486		8232	1175	1130		8232	1101	1018		8232	871	882
8240	1060	976		8240	1563	1396		8240	1271	1144		8240	1092	1009		8240	868	890
8248	1034	924		8248	1512	1467		8248	1250	1136		8248	1017	957		8248	858	910
8256	1178	938		8256	1560	1466		8256	1179	1153		8256	1127	925		8256	870	803
8264	1098	1001		8264	1623	1464		8264	1196	1098		8264	1097	940		8264	900	839
8272	1050	975		8272	1507	1411		8272	1218	1122		8272	1045	934		8272	906	770
8280	1055	952		8280	1595	1458		8280	1221	1127		8280	1068	934		8280	904	865
8288	1074	983		8288	1586	1401		8288	1191	1145		8288	1091	890		8288	947	810
8296	1097	955		8296	1552	1482		8296	1215	1119		8296	1042	900		8296	971	720
8304	1118	951		8304	1536	1435		8304	1193	1171		8304	1066	895		8304	892	808
8312	1083	930		8312	1537	1453		8312	1194	1112		8312	1129	865		8312	1007	787
8320	990	988		8320	1498	1480		8320	1101	1226		8320	1097	899		8320	914	810
8328	1044	967		8328	1435	1509		8328	1076	1142		8328	1051	907		8328	929	718
8336	962	964		8336	1403	1473		8336	1129	1145		8336	1090	895		8336	937	763
8344	1074	961		8344	1461	1448		8344	1114	1183		8344	1027	934		8344	960	721
8352	1010	959		8352	1421	1539		8352	1070	1184		8352	1044	872		8352	887	716
8360	968	989		8360	1349	1539		8360	1076	1207		8360	1008	904		8360	939	768
8368	1021	984		8368	1361	1610		8368	1066	1239		8368	998	882		8368	922	749
8376	967	982		8376	1329	1506		8376	1034	1240		8376	982	972		8376	889	745
8384	989	980		8384	1322	1489		8384	1050	1288		8384	986	945		8384	956	738
8392	943	1031		8392	1253	1569		8392	976	1269		8392	927	906		8392	833	716
8400	944	1016		8400	1267	1579		8400	964	1321		8400	963	921		8400	905	777
8408	877	1077		8408	1257	1619		8408	854	1333		8408	902	990		8408	850	761
8416	876	1076		8416	1152	1681		8416	928	1337		8416	877	965		8416	836	815
8424	871	1090		8424	1150	1742		8424	874	1296		8424	989	1025		8424	847	726
8432	894	1093		8432	1170	1664		8432	909	1358		8432	894	983		8432	865	795
8440	817	1102		8440	1085	1701		8440	851	1353		8440	889	1025		8440	833	813
8448	810	1176		8448	1096	1753		8448	814	1369		8448	801	976		8448	843	830
8456	803	1097		8456	1107	1641		8456	884	1444		8456	825	1017		8456	741	880
8464	781	1096		8464	993	1725		8464	765	1418		8464	862	1051		8464	724	870
8472	761	1142		8472	1045	1763		8472	785	1465		8472	769	1066		8472	732	854
8480	771	1180		8480	1045	1731		8480	775	1418		8480	790	1051		8480	738	848
8488	779	1211		8488	1024	1777		8488	766	1431		8488	761	1087		8488	741	777
8496	693	1164		8496	1022	1749		8496	751	1447		8496	741	1034		8496	743	859
8504	705	1209		8504	953	1862		8504	784	1422		8504	715	1099		8504	735	861
8512	705	1167		8512	896	1786		8512	737	1442		8512	695	1076		8512	682	938
8520	707	1241		8520	942	1891		8520	723	1467		8520	688	1116		8520	672	953
8528	690	1217		8528	894	1864		8528	725	1450		8528	689	1147		8528	635	864
8536	646	1213		8536	950	1829		8536	743	1423		8536	697	1094		8536	614	934
8544	618	1196		8544	930	1829		8544	690	1432		8544	694	1112		8544	650	919
8552	658	1211		8552	924	1815		8552	685	1407		8552	680	1125		8552	573	1011
8560	668	1165		8560	908	1819		8560	751	1488		8560	693	1122		8560	607	934
8568	643	1255		8568	918	1786		8568	695	1477		8568	670	1149		8568	568	977
8576	651	1176		8576	883	1736		8576	647	1411		8576	665	1156		8576	588	998
8584	617	1213		8584	910	1819		8584	740	1401		8584	608	1124		8584	577	958
8592	627	1225		8592	882	1693		8592	708	1332		8592	665	1158		8592	556	1021
8600	638	1242		8600	916	1652		8600	677	1408		8600	648	1154		8600	605	916
8608	634	1175		8608	932	1714		8608	723	1363		8608	634	1101		8608	553	919
8616	620	1160		8616	969	1719		8616	681	1359		8616	669	1089		8616	564	957
8624	649	1139		8624	956	1635		8624	735	1243		8624	612	1134		8624	538	963
8632	629	1153		8632	954	1651		8632	779	1327		8632	599	1062		8632	599	946
8640	621	1124		8640	968	1608		8640	808	1340		8640	679	1125		8640	534	951
8648	612	1149		8648	949	1577		8648	706	1250		8648	620	1123		8648	560	1021
8656	687	1076		8656	956	1564		8656	789	1284		8656	635	1075		8656	558	953
8664	687	1021		8664	1002	1539		8664	760	1255		8664	662	1049		8664	543	994
8672	697	1092		8672	1035	1480		8672	826	1192		8672	683	1036		8672	529	868
8680	696	1032		8680	980	1477		8680	769	1214		8680	687	998		8680	527	913
8688	750	1034		8688	999	1451		8688	781	1111		8688	699	993		8688	563	856
8696	700	1004		8696	1031	1504		8696	804	1115		8696	652	994		8696	552	868
8704	741	989		8704	1044	1438		8704	882	1171		8704	643	979		8704	550	886
8712	715	992		8712	1113	1490		8712	848	1099		8712	692	972		8712	597	838
8720	780	935		8720	1160	1392		8720	884	1055		8720	695	983		8720	579	874
8728	710	897		8728	1145	1373		8728	881	1076		8728	685	991		8728	588	827
8736	764	919		8736	1163	1352		8736	884	1002		8736	683	891		8736	637	814
8744	756	883		8744	1140	1264		8744	914	980		8744	733	927		8744	611	777
8752	828	874		8752	1174	1263		8752	898	996		8752	745	906		8752	640	804
8760	784	864		8760	1220	1237		8760	882	992		8760	754	838		8760	617	812
8768	808	937		8768	1162	1275		8768	917	981		8768	790	885		8768	616	754
8776	853	820		8776	1152	1225		8776	957	956		8776	759	790		8776	626	790
8784	791	826		8784	1196	1221		8784	923	922		8784	796	774		8784	627	796
8792	859	814		8792	1216	1133		8792	887	905		8792	801	755		8792	631	657
8800	806	864		8800	1218	1159		8800	922	912		8800	854	797		8800	677	686
8808	809	799		8808	1204	1149		8808	980	893		8808	802	766		8808	737	727
8816	815	784		8816	1181	1185		8816	917	922		8816	810	804		8816	688	676
8824	863	755		8824	1198	1124		8824	939	907		8824	847	751		8824	671	648
8832	850	782		8832	1244	1098		8832	990	901		8832	839	738		8832	688	670
8840	791	728		8840	1248	1108		8840	901	926		8840	830	717		8840	707	640
8848	815	730		8848	1236	1092		8848	883	868		8848	840	747		8848	731	688
8856	830	741		8856	1248	1187		8856	921	899		8856	864	738		8856	692	606
8864	802	755		8864	1223	1111		8864	909	881		8864	791	700		8864	767	559
8872	762	763		8872	1148	1056		8872	947	825		8872	789	682		8872	689	611
8880	829	722		8880	1198	1065		8880	882	862		8880	881	751		8880	678	567
8888	867	682		8888	1166	1082		8888	903	860		8888	814	717		8888	751	595
8896	763	723		8896	1117	1116		8896	864	846		8896	804	668		8896	682	580
8904	813	710		8904	1141	1084		8904	856	939		8904	804	685		8904	753	569
8912	829	715		8912	1167	1150		8912	866	929		8912	778	696		8912	685	557
8920	799	745		8920	1105	1116		8920	854	881		8920	831	654		8920	761	536
8928	742	813		8928	1130	1193		8928	862	868		8928	777	685		8928	736	585
8936	775	773		8936	1096	1161		8936	776	920		8936	748	677		8936	687	584
8944	713	738		8944	1079	1132		8944	838	863		8944	793	719		8944	697	578
8952	705	757		8952	1031	1221		8952	829	973		8952	738	713		8952	719	564
8960	726	730		8960	1031	1194		8960	742	892		8960	796	678		8960	679	543
8968	752	786		8968	960	1157		8968	757	924		8968	778	712		8968	663	599
8976	740	780		8976	1006	1223		8976	783	935		8976	753	805		8976	706	571
8984	655	813		8984	953	1250		8984	732	944		8984	706	785		8984	622	578
8992	675	786		8992	999	1293		8992	754	1011		8992	716	772		8992	662	616
9000	720	788		9000	965	1261		9000	715	1017		9000	713	755		9000	597	593
9008	669	803		9008	814	1311		9008	655	1032		9008	649	769		9008	623	701
9016	682	865		9016	852	1327		9016	691	1002		9016	692	791		9016	667	614
9024	634	838		9024	799	1306		9024	658	1066		9024	663	796		9024	589	660
9032	597	860		9032	850	1303		9032	610	1044		9032	618	791		9032	565	619
9040	573	854		9040	859	1306		9040	634	1102		9040	640	777		9040	609	620
9048	545	858		9048	797	1374		9048	594	1053		9048	618	781		9048	652	641
9056	571	905		9056	815	1367		9056	605	1064		9056	618	814		9056	553	641
9064	560	868		9064	766	1398		9064	631	1073		9064	618	849		9064	535	676
9072	567	913		9072	749	1401		9072	599	1133		9072	568	821		9072	547	696
9080	536	935		9080	754	1324		9080	589	1082		9080	561	834		9080	524	641
9088	527	905		9088	694	1379		9088	569	1094		9088	554	843		9088	525	706
9096	579	901		9096	745	1352		9096	574	1096		9096	580	853		9096	497	719
9104	560	946		9104	692	1387		9104	517	1115		9104	551	887		9104	492	729
9112	511	899		9112	694	1398		9112	560	1101		9112	508	860		9112	457	667
9120	513	928		9120	695	1344		9120	550	1082		9120	566	863		9120	461	745
9128	526	931		9128	743	1406		9128	531	1103		9128	493	888		9128	470	757
9136	471	917		9136	693	1372		9136	539	1078		9136	502	912		9136	426	726
9144	513	920		9144	710	1395		9144	555	1068		9144	504	890		9144	473	710
9152	509	953		9152	727	1384		9152	569	1021		9152	468	854		9152	432	714
9160	481	916		9160	729	1364		9160	524	1050		9160	474	863		9160	443	755
9168	518	912		9168	681	1341		9168	557	1148		9168	476	837		9168	428	677
9176	522	911		9176	750	1318		9176	538	1054		9176	510	834		9176	413	703
9184	455	926		9184	697	1294		9184	560	1034		9184	496	919		9184	423	731
9192	486	867		9192	726	1327		9192	538	1029		9192	476	865		9192	400	721
9200	435	835		9200	752	1333		9200	542	1020		9200	469	906		9200	388	713
9208	501	892		9208	670	1223		9208	569	969		9208	500	861		9208	351	745
9216	505	864		9216	690	1285		9216	581	1008		9216	489	848		9216	446	704
9224	528	867		9224	717	1251		9224	573	959		9224	486	898		9224	428	754
9232	555	847		9232	775	1222		9232	537	987		9232	459	852		9232	417	749
9240	517	855		9240	710	1203		9240	547	954		9240	524	821		9240	386	686
9248	489	848		9248	766	1176		9248	571	981		9248	516	823		9248	456	664
9256	537	812		9256	748	1177		9256	577	899		9256	506	840		9256	421	716
9264	516	798		9264	795	1154		9264	634	902		9264	467	741		9264	458	676
9272	587	763		9272	776	1136		9272	538	857		9272	531	778		9272	390	700
9280	569	779		9280	827	1131		9280	685	893		9280	561	794		9280	451	667
9288	564	795		9288	802	1190		9288	661	846		9288	510	776		9288	429	676
9296	555	738		9296	812	1048		9296	636	876		9296	581	715		9296	427	714
9304	581	725		9304	833	1084		9304	685	823		9304	549	717		9304	438	635
9312	602	694		9312	813	1038		9312	694	832		9312	581	708		9312	465	664
9320	589	674		9320	832	980		9320	654	780		9320	582	714		9320	471	638
9328	571	677		9328	949	1029		9328	732	810		9328	607	716		9328	448	652
9336	596	681		9336	979	1041		9336	682	773		9336	578	699		9336	454	603
9344	566	633		9344	887	948		9344	688	772		9344	566	674		9344	473	628
9352	546	632		9352	932	982		9352	723	724		9352	593	671		9352	488	608
9360	642	638		9360	943	830		9360	716	717		9360	580	623		9360	476	606
9368	637	614		9368	879	951		9368	722	730		9368	623	614		9368	527	533
9376	613	621		9376	959	937		9376	736	708		9376	600	600		9376	453	555
9384	658	602		9384	927	881		9384	720	681		9384	632	609		9384	485	497
9392	643	588		9392	978	961		9392	734	680		9392	606	545		9392	528	474
9400	645	594		9400	949	877		9400	748	684		9400	633	589		9400	514	500
9408	652	559		9408	938	870		9408	693	684		9408	623	566		9408	510	537
9416	584	551		9416	923	881		9416	756	669		9416	669	580		9416	518	529
9424	678	640		9424	925	877		9424	709	701		9424	640	498		9424	526	503
9432	661	579		9432	954	848		9432	723	705		9432	640	545		9432	557	474
9440	635	596		9440	878	829		9440	753	620		9440	642	553		9440	586	481
9448	629	525		9448	926	852		9448	655	607		9448	658	532		9448	572	473
9456	606	526		9456	934	866		9456	685	654		9456	630	471		9456	512	458
9464	610	550		9464	921	823		9464	703	737		9464	656	515		9464	606	429
9472	669	528		9472	901	822		9472	704	733		9472	637	573		9472	563	481
9480	705	525		9480	831	852		9480	683	687		9480	620	547		9480	565	468
9488	592	577		9488	848	923		9488	641	666		9488	607	510		9488	544	483
9496	604	545		9496	835	942		9496	653	670		9496	586	543		9496	521	412
9504	592	566		9504	888	889		9504	673	702		9504	621	486		9504	522	432
9512	600	571		9512	833	923		9512	642	714		9512	640	493		9512	540	420
9520	580	579		9520	798	939		9520	670	733		9520	630	556		9520	520	439
9528	544	581		9528	846	918		9528	650	717		9528	575	521		9528	546	430
9536	580	615		9536	817	903		9536	579	735		9536	612	530		9536	507	426
9544	569	645		9544	786	916		9544	632	745		9544	606	553		9544	511	427
9552	593	565		9552	701	939		9552	563	728		9552	582	559		9552	538	430
9560	567	622		9560	718	933		9560	594	754		9560	539	566		9560	498	479
9568	528	616		9568	696	934		9568	611	724		9568	523	533		9568	516	452
9576	524	660		9576	735	965		9576	562	758		9576	532	559		9576	547	480
9584	520	633		9584	704	995		9584	501	759		9584	564	557		9584	505	427
9592	565	656		9592	680	1002		9592	507	796		9592	504	593		9592	539	484
9600	511	670		9600	652	1044		9600	474	812		9600	482	601		9600	462	448
9608	535	692		9608	658	1017		9608	464	801		9608	501	595		9608	442	479
9616	497	676		9616	645	1030		9616	476	803		9616	547	625		9616	467	492
9624	453	711		9624	657	1006		9624	503	806		9624	507	564		9624	412	489
9632	446	658		9632	587	1026		9632	451	816		9632	469	645		9632	419	475
9640	456	725		9640	602	1030		9640	465	836		9640	450	616		9640	406	516
9648	409	671		9648	614	1105		9648	488	868		9648	452	643		9648	422	527
9656	414	743		9656	621	1128		9656	474	818		9656	459	603		9656	381	504
9664	421	678		9664	539	1056		9664	449	905		9664	451	657		9664	413	550
9672	417	693		9672	560	1046		9672	485	893		9672	383	670		9672	388	498
9680	413	725		9680	565	1097		9680	434	905		9680	453	623		9680	400	518
9688	388	643		9688	593	1075		9688	388	847		9688	404	686		9688	383	563
9696	384	703		9696	588	1082		9696	406	841		9696	401	671		9696	383	533
9704	405	691		9704	553	1106		9704	404	816		9704	399	621		9704	339	527
9712	381	719		9712	534	1064		9712	435	834		9712	405	697		9712	395	515
9720	404	678		9720	567	1097		9720	422	813		9720	364	656		9720	351	565
9728	371	758		9728	563	1046		9728	425	814		9728	390	659		9728	354	554
9736	402	713		9736	535	1098		9736	410	801		9736	369	702		9736	364	590
9744	409	732		9744	538	1038		9744	416	831		9744	376	718		9744	363	553
9752	374	674		9752	540	1066		9752	424	778		9752	369	652		9752	349	571
9760	406	747		9760	550	1035		9760	427	788		9760	374	668		9760	309	568
9768	395	679		9768	511	978		9768	444	809		9768	401	656		9768	337	595
9776	394	708		9776	520	1034		9776	397	795		9776	363	649		9776	282	570
9784	386	697		9784	539	972		9784	456	812		9784	404	637		9784	319	592
9792	381	673		9792	591	1030		9792	414	749		9792	379	697		9792	316	572
9800	400	692		9800	587	943		9800	414	756		9800	389	681		9800	345	560
9808	375	613		9808	557	964		9808	473	762		9808	358	622		9808	312	563
9816	421	645		9816	628	936		9816	473	714		9816	370	695		9816	320	539
9824	410	664		9824	612	907		9824	467	696		9824	350	582		9824	293	574
9832	468	647		9832	621	880		9832	434	738		9832	384	657		9832	314	547
9840	405	602		9840	560	888		9840	496	753		9840	339	600		9840	357	545
9848	454	599		9848	633	921		9848	467	637		9848	397	614		9848	340	550
9856	419	599		9856	643	889		9856	531	659		9856	416	609		9856	335	504
9864	425	568		9864	665	879		9864	533	681		9864	383	608		9864	348	551
9872	438	568		9872	658	823		9872	512	660		9872	431	566		9872	360	523
9880	470	597		9880	619	834		9880	481	601		9880	445	546		9880	301	490
9888	430	548		9888	662	834		9888	542	631		9888	402	499		9888	323	468
9896	435	561		9896	644	746		9896	474	626		9896	412	523		9896	356	484
9904	456	526		9904	666	764		9904	554	614		9904	446	516		9904	341	446
9912	426	501		9912	669	774		9912	558	602		9912	432	523		9912	363	505
9920	458	540		9920	682	699		9920	538	571		9920	429	537		9920	343	468
9928	481	499		9928	702	694		9928	538	539		9928	457	484		9928	325	466
9936	465	473		9936	700	703		9936	578	558		9936	472	554		9936	385	468
9944	506	495		9944	710	705		9944	514	547		9944	478	488		9944	391	417
9952	439	543		9952	708	657		9952	497	577		9952	493	492		9952	368	407
9960	512	475		9960	697	670		9960	581	548		9960	462	442		9960	411	425
9968	534	455		9968	710	647		9968	591	490		9968	468	467		9968	401	447
9976	518	430		9976	707	635		9976	567	526		9976	485	441		9976	418	398
9984	483	468		9984	677	668		9984	543	548		9984	473	496		9984	387	447
9992	480	406		9992	694	687		9992	535	539		9992	504	438		9992	437	395
10000	520	416		10000	664	608		10000	573	562		10000	531	430		10000	424	377
10008	547	426		10008	683	658		10008	573	508		10008	520	368		10008	423	365
10016	504	457		10016	682	665		10016	543	509		10016	488	434		10016	444	368
10024	515	427		10024	725	634		10024	557	495		10024	496	397		10024	400	350
10032	476	445		10032	693	690		10032	552	542		10032	463	416		10032	385	354
10040	501	437		10040	650	654		10040	515	527		10040	489	450		10040	428	365
10048	459	450		10048	691	699		10048	540	523		10048	498	446		10048	406	341
10056	473	442		10056	751	620		10056	487	525		10056	506	377		10056	393	330
10064	490	410		10064	717	614		10064	527	561		10064	468	370		10064	414	341
10072	487	403		10072	634	657		10072	470	557		10072	453	383		10072	404	343
10080	441	440		10080	631	636		10080	481	570		10080	464	394		10080	450	305
10088	436	425		10088	621	649		10088	493	523		10088	470	400		10088	404	307
10096	462	460		10096	598	608		10096	466	534		10096	456	436		10096	416	356
10104	507	447		10104	618	653		10104	507	565		10104	464	404		10104	409	346
10112	452	454		10112	634	727		10112	459	586		10112	444	404		10112	423	338
10120	438	469		10120	602	741		10120	472	559		10120	439	413		10120	404	348
10128	440	431		10128	625	666		10128	430	576		10128	444	434		10128	406	325
10136	390	505		10136	553	712		10136	463	621		10136	440	443		10136	430	348
10144	400	486		10144	521	692		10144	416	551		10144	469	433		10144	383	380
10152	429	483		10152	530	755		10152	450	586		10152	422	415		10152	380	411
10160	407	515		10160	574	762		10160	446	612		10160	462	418		10160	362	345
10168	405	485		10168	497	766		10168	376	602		10168	417	453		10168	367	362
10176	377	478		10176	512	760		10176	412	631		10176	462	491		10176	394	338
10184	371	506		10184	502	723		10184	408	628		10184	393	479		10184	363	376
10192	364	507		10192	528	776		10192	388	607		10192	385	449		10192	385	379
10200	348	541		10200	481	776		10200	378	623		10200	351	485		10200	357	363
10208	356	544		10208	473	755		10208	383	595		10208	366	465		10208	348	402
10216	348	568		10216	458	755		10216	328	618		10216	339	479		10216	328	384
10224	345	532		10224	441	792		10224	355	613		10224	347	477		10224	330	378
10232	342	500		10232	437	813		10232	356	620		10232	373	504		10232	311	401
10240	322	544		10240	367	855		10240	352	621		10240	350	492		10240	307	391
10248	336	563		10248	391	839		10248	377	637		10248	331	490		10248	316	415
10256	308	568		10256	454	852		10256	300	666		10256	311	480		10256	297	402
10264	285	549		10264	464	821		10264	338	620		10264	278	457		10264	272	421
10272	335	543		10272	453	830		10272	314	601		10272	330	520		10272	286	375
10280	293	501		10280	400	764		10280	315	627		10280	296	523		10280	306	411
10288	279	536		10288	458	811		10288	311	656		10288	298	557		10288	304	432
10296	326	542		10296	416	812		10296	312	611		10296	311	577		10296	314	388
10304	289	542		10304	452	826		10304	329	679		10304	356	485		10304	289	429
10312	289	587		10312	421	797		10312	283	682		10312	274	521		10312	279	430
10320	280	536		10320	404	803		10320	310	613		10320	299	546		10320	234	423
10328	275	487		10328	424	791		10328	321	597		10328	292	470		10328	249	484
10336	299	521		10336	399	829		10336	329	617		10336	270	528		10336	259	487
10344	308	546		10344	427	803		10344	326	648		10344	297	507		10344	257	417
10352	261	529		10352	421	810		10352	329	592		10352	254	505		10352	225	458
10360	323	544		10360	392	792		10360	315	579		10360	267	564		10360	259	431
10368	300	541		10368	430	770		10368	361	624		10368	237	486		10368	244	439
10376	269	527		10376	414	768		10376	353	587		10376	253	503		10376	245	394
10384	301	516		10384	453	713		10384	354	595		10384	274	487		10384	247	431
10392	324	461		10392	456	782		10392	339	559		10392	301	482		10392	259	444
10400	300	539		10400	440	696		10400	350	540		10400	314	475		10400	248	427
10408	299	496		10408	457	697		10408	337	535		10408	271	495		10408	244	429
10416	338	507		10416	483	678		10416	369	514		10416	314	484		10416	273	428
10424	318	448		10424	471	665		10424	346	562		10424	313	458		10424	245	412
10432	288	449		10432	532	687		10432	375	515		10432	323	468		10432	268	412
10440	291	407		10440	470	690		10440	386	504		10440	307	482		10440	254	360
10448	313	412		10448	475	644		10448	403	518		10448	300	429		10448	301	385
10456	317	438		10456	521	655		10456	411	472		10456	346	434		10456	259	373
10464	352	453		10464	485	633		10464	386	478		10464	317	463		10464	248	386
10472	346	423		10472	534	603		10472	372	464		10472	307	419		10472	239	422
10480	372	437		10480	492	635		10480	388	483		10480	332	436		10480	253	373
10488	376	427		10488	539	613		10488	391	448		10488	306	406		10488	226	353
10496	371	423		10496	537	591		10496	414	443		10496	308	402		10496	277	365
10504	369	399		10504	533	578		10504	401	464		10504	370	406		10504	295	333
10512	383	392		10512	514	554		10512	418	414		10512	340	371		10512	272	326
10520	377	382		10520	564	562		10520	436	434		10520	378	362		10520	287	376
10528	397	395		10528	559	571		10528	428	435		10528	351	366		10528	331	338
10536	368	368		10536	534	513		10536	443	405		10536	350	342		10536	276	307
10544	398	340		10544	584	532		10544	436	398		10544	355	374		10544	306	320
10552	399	335		10552	588	517		10552	409	414		10552	373	334		10552	305	322
10560	404	329		10560	479	540		10560	451	436		10560	367	320		10560	322	295
10568	398	352		10568	530	519		10568	416	376		10568	381	328		10568	317	315
10576	355	325		10576	560	535		10576	445	387		10576	369	339		10576	316	311
10584	368	331		10584	555	485		10584	411	383		10584	378	342		10584	340	307
10592	360	346		10592	539	505		10592	432	404		10592	336	329		10592	332	294
10600	384	363		10600	575	520		10600	421	391		10600	365	348		10600	342	270
10608	369	335		10608	552	509		10608	425	431		10608	360	326		10608	355	264
10616	401	330		10616	537	522		10616	420	405		10616	380	297		10616	349	272
10624	360	343		10624	501	455		10624	387	378		10624	373	315		10624	337	254
10632	383	295		10632	518	528		10632	408	392		10632	373	319		10632	329	258
10640	378	329		10640	516	497		10640	421	414		10640	360	293		10640	314	234
10648	362	356		10648	507	510		10648	397	403		10648	365	288		10648	293	270
10656	335	323		10656	504	539		10656	394	400		10656	403	282		10656	333	265
10664	362	340		10664	457	493		10664	384	412		10664	350	322		10664	323	266
10672	367	343		10672	478	508		10672	354	447		10672	350	334		10672	310	263
10680	357	332		10680	448	509		10680	374	399		10680	370	315		10680	303	290
10688	332	350		10688	512	586		10688	375	441		10688	351	318		10688	313	269
10696	348	383		10696	494	558		10696	319	471		10696	343	329		10696	321	289
10704	319	368		10704	475	532		10704	374	407		10704	323	311		10704	323	281
10712	336	345		10712	458	538		10712	335	425		10712	337	309		10712	305	261
10720	311	382		10720	456	612		10720	343	435		10720	349	304		10720	301	291
10728	291	381		10728	403	601		10728	344	455		10728	316	300		10728	319	252
10736	316	366		10736	402	552		10736	319	468		10736	294	340		10736	323	261
10744	302	391		10744	424	589		10744	331	477		10744	326	326		10744	289	264
10752	304	360		10752	403	593		10752	346	466		10752	309	377		10752	284	230
10760	298	390		10760	370	608		10760	288	472		10760	288	329		10760	301	296
10768	299	370		10768	374	611		10768	300	443		10768	334	335		10768	287	305
10776	289	389		10776	388	573		10776	267	442		10776	280	351		10776	271	275
10784	272	371		10784	369	621		10784	303	459		10784	315	320		10784	292	293
10792	273	407		10792	341	617		10792	286	486		10792	268	357		10792	258	311
10800	240	374		10800	385	617		10800	315	520		10800	278	351		10800	246	282
10808	288	379		10808	370	621		10808	275	485		10808	271	375		10808	249	307
10816	259	434		10816	351	584		10816	283	493		10816	239	387		10816	233	323
10824	223	411		10824	360	631		10824	227	492		10824	270	377		10824	229	286
10832	244	437		10832	336	632		10832	231	493		10832	268	380		10832	241	314
10840	249	423		10840	352	591		10840	258	505		10840	233	383		10840	256	306
10848	231	432		10848	322	609		10848	250	498		10848	243	407		10848	219	302
10856	232	398		10856	297	667		10856	249	515		10856	254	392		10856	224	306
10864	216	398		10864	297	625		10864	258	506		10864	221	406		10864	202	317
10872	237	420		10872	334	645		10872	240	489		10872	220	353		10872	234	293
10880	230	396		10880	304	649		10880	253	459		10880	228	399		10880	208	346
10888	227	424		10888	296	621		10888	249	463		10888	228	367		10888	207	356
10896	241	421		10896	314	615		10896	226	502		10896	226	417		10896	194	313
10904	245	414		10904	338	606		10904	247	496		10904	222	381		10904	219	337
10912	242	450		10912	350	663		10912	225	473		10912	223	412		10912	204	319
10920	221	355		10920	329	611		10920	261	508		10920	212	371		10920	163	319
10928	223	410		10928	308	640		10928	278	434		10928	238	403		10928	204	311
10936	236	411		10936	294	607		10936	231	470		10936	215	381		10936	189	335
10944	240	423		10944	310	655		10944	279	476		10944	216	380		10944	194	326
10952	230	411		10952	297	598		10952	295	434		10952	218	399		10952	195	345
10960	249	386		10960	294	606		10960	265	449		10960	229	364		10960	197	327
10968	250	391		10968	333	576		10968	255	420		10968	235	357		10968	202	324
10976	232	425		10976	331	558		10976	283	421		10976	226	414		10976	183	343
10984	228	352		10984	335	530		10984	268	421		10984	230	371		10984	200	332
10992	251	351		10992	340	555		10992	284	411		10992	237	339		10992	183	332
11000	263	354		11000	345	485		11000	292	436		11000	233	355		11000	222	303
11008	238	360		11008	376	536		11008	244	396		11008	228	364		11008	194	320
11016	256	362		11016	352	557		11016	281	375		11016	231	339		11016	218	315
11024	265	327		11024	386	502		11024	264	399		11024	255	353		11024	184	332
11032	247	324		11032	379	524		11032	279	397		11032	257	307		11032	194	275
11040	251	325		11040	389	452		11040	292	364		11040	238	343		11040	206	302
11048	257	352		11048	342	425		11048	271	387		11048	250	343		11048	213	283
11056	284	323		11056	394	460		11056	293	359		11056	227	330		11056	207	305
11064	297	285		11064	426	460		11064	331	369		11064	269	322		11064	221	257
11072	264	338		11072	381	502		11072	302	324		11072	237	309		11072	196	271
11080	280	330		11080	416	429		11080	346	339		11080	265	302		11080	221	289
11088	298	298		11088	420	396		11088	322	348		11088	282	298		11088	224	268
11096	260	291		11096	429	406		11096	327	338		11096	245	292		11096	220	257
11104	268	263		11104	394	403		11104	334	345		11104	272	295		11104	221	273
11112	312	286		11112	399	425		11112	347	323		11112	288	259		11112	209	280
11120	280	278		11120	434	413		11120	312	331		11120	257	280		11120	209	243
11128	272	261		11128	373	389		11128	325	340		11128	289	261		11128	229	216
11136	283	299		11136	452	395		11136	353	318		11136	274	235		11136	237	213
11144	286	261		11144	394	415		11144	319	297		11144	288	263		11144	246	245
11152	292	243		11152	413	408		11152	333	300		11152	284	265		11152	260	214
11160	319	283		11160	407	378		11160	323	300		11160	282	258		11160	257	214
11168	294	264		11168	428	391		11168	335	286		11168	280	238		11168	235	218
11176	310	275		11176	424	376		11176	344	305		11176	311	252		11176	250	215
11184	300	255		11184	398	390		11184	379	324		11184	294	265		11184	248	252
11192	301	250		11192	420	393		11192	309	338		11192	292	232		11192	259	222
11200	275	264		11200	378	385		11200	322	315		11200	294	249		11200	229	224
11208	283	248		11208	394	393		11208	327	298		11208	282	247		11208	236	194
11216	266	259		11216	417	375		11216	320	289		11216	283	239		11216	242	195
11224	297	267		11224	361	413		11224	290	303		11224	309	249		11224	262	202
11232	295	256		11232	388	360		11232	312	279		11232	272	253		11232	246	190
11240	268	246		11240	380	419		11240	320	317		11240	269	227		11240	248	210
11248	262	254		11248	384	394		11248	307	350		11248	275	204		11248	209	162
11256	275	242		11256	409	388		11256	303	327		11256	268	241		11256	247	198
11264	272	268		11264	373	431		11264	291	321		11264	304	249		11264	258	188
11272	262	287		11272	367	410		11272	264	341		11272	271	279		11272	227	191
11280	271	269		11280	372	431		11280	262	331		11280	267	259		11280	234	219
11288	249	286		11288	345	402		11288	294	312		11288	258	232		11288	227	188
11296	230	272		11296	329	442		11296	269	352		11296	254	242		11296	199	220
11304	224	302		11304	338	441		11304	242	345		11304	284	267		11304	215	211
11312	254	299		11312	326	433		11312	248	361		11312	272	269		11312	241	208
11320	241	273		11320	309	435		11320	197	379		11320	259	258		11320	203	192
11328	224	290		11328	284	444		11328	244	350		11328	191	231		11328	226	202
11336	216	289		11336	306	425		11336	259	361		11336	253	234		11336	230	205
11344	211	291		11344	320	416		11344	225	321		11344	256	276		11344	229	234
11352	225	285		11352	263	476		11352	260	368		11352	225	299		11352	222	220
11360	221	323		11360	297	445		11360	213	407		11360	228	262		11360	202	226
11368	184	322		11368	298	422		11368	226	384		11368	220	265		11368	218	207
11376	207	313		11376	280	473		11376	225	343		11376	229	260		11376	191	227
11384	201	337		11384	276	456		11384	222	385		11384	204	288		11384	224	221
11392	186	322		11392	251	488		11392	221	362		11392	205	257		11392	184	218
11400	205	294		11400	254	485		11400	206	377		11400	206	288		11400	152	247
11408	203	305		11408	263	446		11408	213	361		11408	197	290		11408	204	225
11416	191	301		11416	268	515		11416	209	363		11416	195	301		11416	182	229
11424	168	331		11424	251	468		11424	218	395		11424	187	292		11424	167	231
11432	165	301		11432	239	459		11432	209	394		11432	170	318		11432	179	221
11440	172	329		11440	242	484		11440	204	373		11440	193	320		11440	180	244
11448	205	308		11448	228	479		11448	196	371		11448	149	318		11448	156	241
11456	182	348		11456	239	459		11456	195	370		11456	179	331		11456	158	237
11464	187	358		11464	212	463		11464	189	386		11464	167	279		11464	140	241
11472	156	335		11472	220	460		11472	197	384		11472	196	315		11472	156	269
11480	166	324		11480	249	457		11480	199	329		11480	159	282		11480	172	237
11488	185	336		11488	259	464		11488	183	356		11488	157	266		11488	157	240
11496	179	311		11496	239	440		11496	200	370		11496	147	294		11496	150	241
11504	155	286		11504	253	440		11504	197	369		11504	178	290		11504	138	255
11512	180	272		11512	247	472		11512	200	374		11512	178	272		11512	138	245
11520	168	298		11520	255	454		11520	231	366		11520	174	307		11520	142	260
11528	188	280		11528	253	467		11528	213	325		11528	156	307		11528	174	233
11536	203	312		11536	254	466		11536	213	362		11536	161	283		11536	134	241
11544	186	297		11544	249	398		11544	211	350		11544	179	270		11544	138	265
11552	214	282		11552	262	396		11552	194	372		11552	169	279		11552	140	239
11560	187	255		11560	284	435		11560	208	299		11560	158	276		11560	146	250
11568	183	280		11568	276	412		11568	202	361		11568	187	276		11568	139	236
11576	174	288		11576	285	424		11576	202	382		11576	161	279		11576	136	217
11584	182	293		11584	262	422		11584	205	316		11584	170	266		11584	164	238
11592	199	263		11592	333	407		11592	197	289		11592	186	266		11592	151	238
11600	169	257		11600	277	426		11600	217	319		11600	219	237		11600	164	235
11608	208	252		11608	285	381		11608	240	283		11608	183	258		11608	149	223
11616	176	305		11616	300	386		11616	248	302		11616	168	263		11616	154	231
11624	194	256		11624	295	356		11624	226	301		11624	218	279		11624	153	224
11632	219	237		11632	303	359		11632	240	291		11632	197	239		11632	151	220
11640	210	265		11640	299	363		11640	266	306		11640	212	258		11640	164	214
11648	182	226		11648	298	397		11648	222	255		11648	175	238		11648	167	243
11656	204	237		11656	286	328		11656	247	285		11656	191	180		11656	159	226
11664	219	227		11664	321	331		11664	234	240		11664	202	212		11664	165	184
11672	210	257		11672	292	325		11672	228	267		11672	213	225		11672	163	223
11680	229	253		11680	325	348		11680	250	245		11680	204	242		11680	172	198
11688	210	211		11688	347	327		11688	243	263		11688	179	212		11688	172	190
11696	229	226		11696	342	326		11696	238	265		11696	201	238		11696	177	191
11704	262	236		11704	346	292		11704	250	226		11704	231	240		11704	203	196
11712	221	205		11712	305	288		11712	237	254		11712	244	197		11712	164	192
11720	229	204		11720	298	314		11720	244	224		11720	230	200		11720	209	168
11728	201	200		11728	298	303		11728	257	226		11728	233	218		11728	182	176
11736	224	208		11736	312	272		11736	242	231		11736	200	237		11736	182	166
11744	232	188		11744	298	307		11744	242	231		11744	217	195		11744	187	185
11752	232	206		11752	346	304		11752	240	218		11752	250	199		11752	183	175
11760	239	202		11760	309	287		11760	266	248		11760	247	199		11760	200	170
11768	233	218		11768	299	267		11768	264	214		11768	213	182		11768	196	173
11776	214	218		11776	335	322		11776	264	249		11776	218	188		11776	180	153
11784	244	220		11784	327	292		11784	227	231		11784	199	175		11784	193	140
11792	189	215		11792	343	284		11792	239	220		11792	229	209		11792	178	176
11800	223	205		11800	302	292		11800	248	229		11800	227	193		11800	201	146
11808	226	203		11808	327	321		11808	248	240		11808	224	172		11808	178	186
11816	187	192		11816	286	315		11816	250	255		11816	217	188		11816	172	152
11824	216	208		11824	298	305		11824	233	231		11824	219	192		11824	195	171
11832	205	174		11832	295	265		11832	233	227		11832	222	194		11832	205	162
11840	207	198		11840	264	327		11840	233	205		11840	203	190		11840	171	146
11848	213	203		11848	301	315		11848	219	236		11848	216	216		11848	175	136
11856	211	214		11856	278	308		11856	242	250		11856	216	161		11856	202	162
11864	215	213		11864	247	285		11864	209	252		11864	191	185		11864	194	151
11872	226	224		11872	262	293		11872	219	246		11872	188	177		11872	181	174
11880	204	217		11880	252	314		11880	184	287		11880	237	198		11880	177	157
11888	189	187		11888	201	324		11888	193	250		11888	165	190		11888	147	187
11896	223	208		11896	256	324		11896	187	245		11896	198	191		11896	186	170
11904	185	248		11904	213	328		11904	195	273		11904	180	197		11904	193	156
11912	199	219		11912	224	336		11912	165	275		11912	156	179		11912	167	153
11920	175	201		11920	228	354		11920	172	233		11920	181	214		11920	176	161
11928	151	223		11928	223	356		11928	189	277		11928	183	232		11928	162	154
11936	154	239		11936	228	347		11936	179	278		11936	164	224		11936	128	184
11944	180	222		11944	227	341		11944	171	280		11944	166	229		11944	154	162
11952	148	240		11952	201	336		11952	155	291		11952	178	221		11952	160	185
11960	159	226		11960	218	362		11960	159	311		11960	155	220		11960	167	196
11968	135	270		11968	211	378		11968	148	282		11968	153	235		11968	157	178
11976	155	208		11976	198	375		11976	171	274		11976	141	208		11976	162	157
11984	161	253		11984	187	385		11984	145	290		11984	160	204		11984	151	179
11992	152	254		11992	188	370		11992	148	302		11992	159	212		11992	137	175
12000	163	258		12000	193	317		12000	148	290		12000	144	227		12000	141	179
12008	120	244		12008	198	374		12008	133	281		12008	129	252		12008	135	173
12016	141	248		12016	202	419		12016	156	282		12016	141	227		12016	127	198
12024	132	254		12024	194	312		12024	145	275		12024	150	210		12024	127	182
12032	131	224		12032	174	369		12032	140	282		12032	154	218		12032	125	197
12040	146	234		12040	197	367		12040	136	307		12040	119	228		12040	126	183
12048	130	251		12048	182	344		12048	151	269		12048	137	257		12048	131	189
12056	123	235		12056	191	353		12056	152	287		12056	149	249		12056	118	208
12064	149	239		12064	187	410		12064	145	282		12064	126	228		12064	128	191
12072	113	278		12072	176	341		12072	137	283		12072	110	235		12072	140	185
12080	139	239		12080	184	376		12080	144	254		12080	109	233		12080	106	194
12088	122	244		12088	190	345		12088	128	265		12088	139	237		12088	123	191
12096	126	226		12096	195	364		12096	156	257		12096	131	218		12096	104	165
12104	139	252		12104	194	363		12104	163	268		12104	110	225		12104	117	183
12112	121	251		12112	213	375		12112	150	255		12112	113	242		12112	100	197
12120	145	219		12120	197	331		12120	165	300		12120	142	238		12120	114	205
12128	125	232		12128	212	298		12128	129	254		12128	138	214		12128	106	181
12136	139	223		12136	195	323		12136	149	252		12136	118	201		12136	103	183
12144	169	221		12144	222	285		12144	156	229		12144	128	243		12144	108	176
12152	151	239		12152	198	343		12152	155	247		12152	120	232		12152	92	185
12160	128	214		12160	214	301		12160	174	252		12160	133	208		12160	93	202
12168	147	215		12168	198	309		12168	152	254		12168	131	210		12168	108	190
12176	161	222		12176	210	301		12176	185	256		12176	138	209		12176	107	171
12184	141	203		12184	221	291		12184	196	226		12184	143	219		12184	115	164
12192	137	192		12192	253	304		12192	170	204		12192	152	200		12192	111	182
12200	144	203		12200	205	276		12200	195	223		12200	146	203		12200	105	173
12208	153	207		12208	240	298		12208	180	223		12208	130	229		12208	125	192
12216	151	194		12216	225	261		12216	179	220		12216	137	198		12216	129	168
12224	170	187		12224	240	302		12224	186	230		12224	160	200		12224	140	158
12232	189	185		12232	220	298		12232	210	201		12232	157	208		12232	137	171
12240	157	183		12240	237	248		12240	171	199		12240	169	189		12240	134	158
12248	162	170		12248	252	260		12248	181	212		12248	149	195		12248	127	136
12256	186	176		12256	259	237		12256	173	190		12256	148	164		12256	119	137
12264	161	171		12264	253	250		12264	174	213		12264	145	165		12264	132	149
12272	167	162		12272	229	250		12272	211	194		12272	173	151		12272	137	139
12280	159	149		12280	242	233		12280	194	212		12280	161	166		12280	142	146
12288	185	165		12288	241	244		12288	193	207		12288	147	196		12288	138	148
12296	171	149		12296	257	200		12296	204	206		12296	163	165		12296	117	141
12304	159	134		12304	249	238		12304	191	207		12304	174	181		12304	131	115
12312	156	127		12312	224	217		12312	176	197		12312	137	174		12312	143	150
12320	170	162		12320	239	247		12320	198	178		12320	167	140		12320	141	129
12328	174	154		12328	227	225		12328	204	157		12328	183	144		12328	146	117
12336	201	160		12336	284	212		12336	192	177		12336	197	156		12336	160	133
12344	166	149		12344	248	244		12344	198	161		12344	168	162		12344	146	118
12352	165	156		12352	269	245		12352	194	181		12352	141	138		12352	162	137
12360	180	142		12360	261	222		12360	202	166		12360	174	163		12360	162	135
12368	178	159		12368	206	232		12368	195	169		12368	131	148		12368	131	132
12376	156	159		12376	266	212		12376	192	169		12376	163	139		12376	130	127
12384	176	148		12384	209	234		12384	158	200		12384	156	169		12384	152	122
12392	168	144		12392	228	186		12392	211	179		12392	174	154		12392	144	96
12400	177	144		12400	215	227		12400	170	198		12400	167	125		12400	147	117
12408	152	152		12408	226	249		12408	178	174		12408	166	138		12408	156	121
12416	173	148		12416	212	239		12416	163	193		12416	164	163		12416	133	103
12424	180	153		12424	220	238		12424	174	203		12424	148	140		12424	141	138
12432	144	160		12432	221	252		12432	144	191		12432	148	161		12432	126	140
12440	176	175		12440	233	245		12440	146	183		12440	157	142		12440	150	108
12448	158	158		12448	219	272		12448	176	187		12448	141	143		12448	122	146
12456	167	147		12456	209	254		12456	171	171		12456	163	153		12456	147	123
12464	145	152		12464	205	262		12464	171	186		12464	143	152		12464	140	132
12472	145	151		12472	189	244		12472	154	191		12472	134	150		12472	135	113
12480	152	149		12480	190	230		12480	135	184		12480	172	131		12480	137	110
12488	137	166		12488	186	263		12488	144	199		12488	141	188		12488	109	117
12496	133	166		12496	199	264		12496	153	198		12496	149	150		12496	152	111
12504	128	163		12504	174	270		12504	136	196		12504	136	166		12504	132	127
12512	107	192		12512	183	244		12512	141	218		12512	143	148		12512	122	118
12520	101	180		12520	182	259		12520	125	216		12520	141	157		12520	118	115
12528	103	181		12528	147	251		12528	125	184		12528	143	135		12528	124	113
12536	119	188		12536	174	265		12536	136	197		12536	118	164		12536	127	140
12544	125	199		12544	164	276		12544	115	199		12544	129	145		12544	128	139
12552	114	185		12552	183	272		12552	108	237		12552	118	189		12552	110	134
12560	101	195		12560	175	246		12560	113	214		12560	116	172		12560	111	138
12568	95	190		12568	147	298		12568	121	203		12568	113	161		12568	114	139
12576	101	188		12576	142	293		12576	108	230		12576	98	159		12576	102	157
12584	97	185		12584	151	311		12584	119	217		12584	110	183		12584	107	149
12592	120	221		12592	153	301		12592	101	193		12592	119	158		12592	98	148
12600	118	199		12600	136	317		12600	114	207		12600	117	170		12600	99	140
12608	106	203		12608	130	286		12608	101	223		12608	110	181		12608	74	141
12616	123	189		12616	153	300		12616	111	226		12616	99	188		12616	85	146
12624	115	197		12624	150	304		12624	128	256		12624	108	162		12624	86	144
12632	108	219		12632	163	275		12632	100	210		12632	91	180		12632	99	153
12640	90	203		12640	157	276		12640	121	198		12640	95	191		12640	81	136
12648	109	207		12648	135	283		12648	125	215		12648	97	153		12648	84	130
12656	108	205		12656	157	270		12656	106	208		12656	73	175		12656	97	153
12664	94	192		12664	154	272		12664	120	228		12664	97	173		12664	97	156
12672	101	174		12672	150	247		12672	116	217		12672	107	193		12672	80	175
12680	113	191		12680	138	259		12680	114	194		12680	95	161		12680	92	156
12688	99	188		12688	138	263		12688	105	220		12688	97	158		12688	96	162
12696	85	180		12696	148	263		12696	127	241		12696	93	187		12696	103	150
12704	91	163		12704	134	252		12704	129	212		12704	96	186		12704	83	134
12712	105	141		12712	155	264		12712	137	213		12712	104	210		12712	83	128
12720	100	166		12720	155	241		12720	139	220		12720	127	151		12720	104	134
12728	116	181		12728	146	241		12728	127	190		12728	98	145		12728	79	166
12736	100	195		12736	155	264		12736	126	205		12736	101	176		12736	87	146
12744	115	187		12744	170	243		12744	125	189		12744	88	165		12744	94	178
12752	121	149		12752	156	231		12752	124	159		12752	106	135		12752	93	127
12760	101	152		12760	183	223		12760	149	188		12760	89	153		12760	92	147
12768	130	154		12768	182	220		12768	130	167		12768	108	159		12768	84	124
12776	104	144		12776	170	212		12776	134	175		12776	107	156		12776	82	126
12784	112	150		12784	158	216		12784	134	154		12784	105	149		12784	73	119
12792	126	149		12792	192	204		12792	136	171		12792	115	129		12792	89	147
12800	119	128		12800	154	220		12800	158	156		12800	121	129		12800	79	121
12808	131	136		12808	188	189		12808	127	162		12808	98	139		12808	98	133
12816	115	126		12816	190	190		12816	133	139		12816	133	139		12816	109	123
12824	114	151		12824	170	201		12824	129	136		12824	123	133		12824	89	127
12832	115	122		12832	198	179		12832	171	158		12832	113	129		12832	106	117
12840	127	135		12840	189	190		12840	159	140		12840	126	130		12840	105	131
12848	142	148		12848	179	202		12848	147	174		12848	110	131		12848	91	98
12856	132	114		12856	172	182		12856	135	164		12856	121	121		12856	89	114
12864	147	125		12864	204	192		12864	146	137		12864	134	133		12864	98	121
12872	143	138		12872	174	199		12872	152	140		12872	120	123		12872	102	111
12880	121	117		12880	191	201		12880	156	134		12880	134	126		12880	112	113
12888	124	132		12888	196	186		12888	150	161		12888	131	117		12888	104	99
12896	120	126		12896	173	155		12896	154	159		12896	138	118		12896	93	94
12904	138	106		12904	194	189		12904	132	130		12904	131	107		12904	110	103
12912	154	132		12912	205	197		12912	135	149		12912	108	121		12912	110	92
12920	137	156		12920	184	182		12920	149	157		12920	136	91		12920	112	89
12928	149	117		12928	197	189		12928	120	138		12928	150	104		12928	106	90
12936	114	133		12936	194	183		12936	160	135		12936	134	111		12936	126	88
12944	117	141		12944	195	171		12944	161	140		12944	126	117		12944	92	93
12952	142	146		12952	180	185		12952	126	141		12952	133	102		12952	101	72
12960	127	112		12960	193	194		12960	142	142		12960	132	115		12960	113	96
12968	116	122		12968	190	187		12968	141	146		12968	139	104		12968	121	90
12976	133	124		12976	188	205		12976	136	138		12976	125	115		12976	125	90
12984	122	127		12984	168	195		12984	138	141		12984	133	119		12984	110	114
12992	137	137		12992	169	171		12992	139	163		12992	123	124		12992	97	74
13000	136	112		13000	149	187		13000	136	139		13000	123	105		13000	106	94
13008	122	127		13008	168	207		13008	127	131		13008	106	119		13008	120	79
13016	116	111		13016	173	181		13016	111	151		13016	122	106		13016	113	77
13024	122	115		13024	156	183		13024	135	139		13024	115	99		13024	103	74
13032	95	106		13032	151	203		13032	126	147		13032	114	138		13032	111	110
13040	96	121		13040	150	200		13040	102	130		13040	118	122		13040	111	77
13048	87	141		13048	155	167		13048	101	132		13048	114	125		13048	122	87
13056	110	110		13056	161	170		13056	122	156		13056	117	120		13056	115	99
13064	118	124		13064	150	182		13064	133	161		13064	91	108		13064	94	109
13072	122	143		13072	141	206		13072	109	146		13072	103	108		13072	110	91
13080	100	143		13080	142	199		13080	125	168		13080	113	125		13080	93	94
13088	103	155		13088	135	198		13088	120	154		13088	116	107		13088	101	119
13096	110	140		13096	119	218		13096	114	173		13096	108	115		13096	97	114
13104	93	159		13104	138	167		13104	104	171		13104	95	121		13104	85	96
13112	77	138		13112	119	190		13112	87	151		13112	109	123		13112	86	102
13120	81	134		13120	116	205		13120	99	164		13120	94	120		13120	78	109
13128	91	164		13128	135	195		13128	107	170		13128	86	114		13128	88	97
13136	103	157		13136	111	210		13136	89	168		13136	84	131		13136	80	97
13144	100	130		13144	120	213		13144	87	149		13144	83	134		13144	78	101
13152	92	146		13152	130	197		13152	90	170		13152	104	133		13152	68	121
13160	94	141		13160	115	233		13160	88	149		13160	75	124		13160	74	103
13168	97	147		13168	104	219		13168	78	172		13168	87	137		13168	78	108
13176	93	146		13176	118	246		13176	86	176		13176	64	146		13176	70	95
13184	81	154		13184	119	229		13184	93	155		13184	80	143		13184	86	104
13192	95	127		13192	92	242		13192	76	160		13192	87	130		13192	81	101
13200	81	133		13200	127	226		13200	88	169		13200	76	126		13200	85	119
13208	84	146		13208	113	222		13208	84	172		13208	72	132		13208	68	95
13216	68	141		13216	111	201		13216	80	162		13216	72	128		13216	79	117
13224	77	130		13224	121	216		13224	85	172		13224	78	136		13224	81	116
13232	87	154		13232	102	205		13232	75	176		13232	86	140		13232	68	120
13240	71	144		13240	100	192		13240	69	190		13240	81	130		13240	60	124
13248	70	142		13248	104	188		13248	86	192		13248	67	112		13248	59	111
13256	79	130		13256	114	190		13256	108	168		13256	68	130		13256	64	102
13264	74	143		13264	125	224		13264	72	167		13264	78	139		13264	72	111
13272	84	114		13272	106	195		13272	80	148		13272	76	131		13272	69	116
13280	88	139		13280	90	226		13280	85	147		13280	74	124		13280	59	104
13288	83	140		13288	121	166		13288	81	158		13288	91	129		13288	61	108
13296	90	151		13296	126	191		13296	89	160		13296	72	119		13296	52	130
13304	90	134		13304	107	182		13304	107	159		13304	84	104		13304	78	101
13312	84	128		13312	116	201		13312	86	157		13312	74	123		13312	62	106
13320	91	129		13320	122	204		13320	94	140		13320	71	119		13320	64	113
13328	56	132		13328	124	175		13328	105	127		13328	70	117		13328	76	105
13336	84	129		13336	141	167		13336	98	148		13336	82	121		13336	63	98
13344	107	94		13344	123	165		13344	97	157		13344	76	120		13344	69	119
13352	102	115		13352	125	193		13352	124	129		13352	81	124		13352	57	107
13360	111	115		13360	136	197		13360	114	122		13360	91	114		13360	72	112
13368	84	121		13368	117	198		13368	94	113		13368	78	131		13368	69	99
13376	93	119		13376	126	138		13376	118	145		13376	93	126		13376	83	93
13384	89	123		13384	143	148		13384	89	116		13384	85	106		13384	82	92
13392	100	97		13392	159	163		13392	113	123		13392	81	116		13392	77	88
13400	96	123		13400	131	152		13400	120	124		13400	97	99		13400	72	93
13408	105	106		13408	134	162		13408	94	135		13408	87	119		13408	69	95
13416	89	101		13416	142	136		13416	103	123		13416	89	101		13416	62	80
13424	96	97		13424	149	132		13424	106	132		13424	89	97		13424	76	82
13432	104	100		13432	126	140		13432	98	116		13432	90	90		13432	71	79
13440	117	120		13440	134	157		13440	126	121		13440	83	85		13440	83	89
13448	107	106		13448	138	149		13448	106	93		13448	86	100		13448	91	88
13456	122	100		13456	128	149		13456	138	127		13456	83	80		13456	76	94
13464	103	103		13464	151	153		13464	101	113		13464	94	101		13464	73	86
13472	111	89		13472	138	144		13472	111	115		13472	98	87		13472	59	64
13480	94	104		13480	155	138		13480	116	104		13480	114	121		13480	76	81
13488	102	87		13488	143	159		13488	116	115		13488	101	87		13488	91	68
13496	93	89		13496	132	123		13496	106	97		13496	97	94		13496	93	76
13504	99	80		13504	139	128		13504	104	104		13504	91	97		13504	95	82
13512	98	94		13512	132	127		13512	104	108		13512	100	83		13512	78	78
13520	110	71		13520	149	126		13520	107	107		13520	112	91		13520	85	62
13528	107	78		13528	127	127		13528	116	108		13528	98	85		13528	89	65
13536	103	85		13536	134	144		13536	115	112		13536	95	71		13536	92	72
13544	103	97		13544	136	132		13544	103	100		13544	107	81		13544	93	72
13552	93	92		13552	135	119		13552	111	115		13552	84	104		13552	78	76
13560	101	67		13560	139	141		13560	84	118		13560	90	83		13560	88	76
13568	94	92		13568	159	135		13568	89	108		13568	92	80		13568	88	88
13576	101	85		13576	139	127		13576	111	98		13576	91	97		13576	82	69
13584	81	111		13584	139	147		13584	102	125		13584	98	78		13584	90	67
13592	95	112		13592	124	131		13592	108	111		13592	85	84		13592	77	66
13600	85	86		13600	120	143		13600	117	101		13600	94	67		13600	89	80
13608	93	137		13608	131	145		13608	110	118		13608	82	103		13608	100	66
13616	81	111		13616	130	129		13616	104	109		13616	92	90		13616	90	75
13624	89	87		13624	127	150		13624	91	141		13624	94	67		13624	74	68
13632	78	92		13632	112	137		13632	82	132		13632	83	86		13632	74	61
13640	68	105		13640	95	149		13640	82	125		13640	74	94		13640	72	77
13648	87	98		13648	115	174		13648	103	100		13648	79	79		13648	97	71
13656	78	99		13656	113	161		13656	86	114		13656	79	84		13656	81	95
13664	79	102		13664	104	143		13664	87	117		13664	87	102		13664	66	59
13672	72	111		13672	97	149		13672	91	111		13672	77	104		13672	73	62
13680	64	100		13680	93	160		13680	102	128		13680	66	97		13680	66	78
13688	75	95		13688	96	175		13688	78	114		13688	64	111		13688	71	81
13696	73	87		13696	106	162		13696	76	140		13696	85	93		13696	54	86
13704	51	121		13704	114	177		13704	80	116		13704	89	99		13704	61	80
13712	82	112		13712	98	151		13712	73	117		13712	80	100		13712	58	67
13720	66	97		13720	71	158		13720	78	134		13720	61	91		13720	61	86
13728	75	116		13728	88	165		13728	58	129		13728	89	92		13728	69	91
13736	66	122		13736	100	155		13736	71	153		13736	59	109		13736	64	80
13744	70	104		13744	104	190		13744	56	104		13744	72	103		13744	64	79
13752	59	117		13752	99	167		13752	60	125		13752	71	103		13752	55	83
13760	53	101		13760	74	179		13760	70	126		13760	78	111		13760	62	90
13768	71	102		13768	107	152		13768	74	135		13768	61	109		13768	74	87
13776	52	112		13776	84	181		13776	64	123		13776	57	117		13776	63	82
13784	63	117		13784	84	147		13784	53	131		13784	64	121		13784	61	91
13792	79	112		13792	93	150		13792	74	114		13792	58	119		13792	61	89
13800	57	103		13800	79	163		13800	62	132		13800	58	100		13800	51	102
13808	70	104		13808	99	163		13808	61	126		13808	62	109		13808	54	68
13816	58	119		13816	63	174		13816	57	113		13816	63	91		13816	53	80
13824	53	110		13824	92	162		13824	64	136		13824	66	108		13824	38	116
13832	66	103		13832	95	143		13832	64	107		13832	55	112		13832	63	91
13840	58	98		13840	102	178		13840	62	106		13840	59	109		13840	57	78
13848	62	103		13848	82	162		13848	68	109		13848	66	97		13848	42	75
13856	56	104		13856	86	154		13856	70	120		13856	57	92		13856	37	87
13864	78	94		13864	102	159		13864	72	120		13864	55	83		13864	51	75
13872	81	108		13872	92	151		13872	81	125		13872	61	92		13872	50	93
13880	46	106		13880	95	147		13880	72	129		13880	55	87		13880	64	75
13888	77	121		13888	83	134		13888	72	112		13888	59	88		13888	38	79
13896	69	94		13896	100	138		13896	75	114		13896	56	96		13896	45	91
13904	52	109		13904	87	129		13904	76	109		13904	69	95		13904	49	67
13912	61	109		13912	97	138		13912	80	91		13912	68	91		13912	47	92
13920	59	91		13920	89	151		13920	60	102		13920	65	102		13920	77	99
13928	49	91		13928	92	131		13928	73	95		13928	68	104		13928	49	82
13936	61	62		13936	104	133		13936	102	102		13936	69	98		13936	54	88
13944	86	99		13944	96	129		13944	99	91		13944	70	95		13944	61	88
13952	67	101		13952	97	143		13952	72	93		13952	64	89		13952	58	86
13960	66	84		13960	94	130		13960	85	76		13960	76	77		13960	54	68
13968	75	76		13968	99	121		13968	90	99		13968	65	81		13968	54	79
13976	82	69		13976	101	121		13976	67	107		13976	78	88		13976	52	78
13984	87	103		13984	94	123		13984	87	108		13984	82	97		13984	53	79
13992	69	83		13992	120	119		13992	84	96		13992	61	74		13992	56	69
14000	77	76		14000	101	118		14000	77	86		14000	62	79		14000	54	81
14008	66	78		14008	93	119		14008	75	103		14008	56	61		14008	62	82
14016	63	62		14016	105	114		14016	91	80		14016	67	79		14016	66	70
14024	81	73		14024	113	119		14024	91	84		14024	67	75		14024	59	73
14032	67	74		14032	82	96		14032	79	81		14032	84	57		14032	53	60
14040	81	79		14040	112	114		14040	88	77		14040	80	86		14040	53	52
14048	71	77		14048	107	87		14048	93	68		14048	62	69		14048	55	75
14056	85	91		14056	114	100		14056	82	77		14056	74	69		14056	56	56
14064	84	73		14064	121	98		14064	94	84		14064	79	70		14064	71	83
14072	80	73		14072	107	103		14072	85	74		14072	80	60		14072	65	67
14080	93	76		14080	121	100		14080	89	85		14080	83	59		14080	65	49
14088	84	64		14088	101	97		14088	96	69		14088	80	81		14088	64	43
14096	91	65		14096	128	110		14096	85	84		14096	85	66		14096	66	49
14104	72	66		14104	100	122		14104	80	77		14104	75	59		14104	73	55
14112	66	65		14112	99	116		14112	88	67		14112	73	60		14112	64	54
14120	65	69		14120	112	105		14120	71	92		14120	80	62		14120	67	55
14128	77	65		14128	106	104		14128	65	99		14128	79	74		14128	70	55
14136	87	74		14136	117	92		14136	86	94		14136	80	63		14136	75	46
14144	74	66		14144	115	121		14144	79	91		14144	66	73		14144	72	63
14152	76	62		14152	112	101		14152	88	69		14152	70	59		14152	75	51
14160	55	66		14160	99	105		14160	62	89		14160	90	78		14160	78	58
14168	65	79		14168	82	108		14168	87	90		14168	76	57		14168	66	41
14176	60	76		14176	86	130		14176	70	75		14176	64	61		14176	57	45
14184	74	75		14184	105	106		14184	72	98		14184	58	82		14184	65	53
14192	75	79		14192	86	108		14192	82	80		14192	66	66		14192	53	58
14200	65	65		14200	92	102		14200	73	98		14200	59	54		14200	71	46
14208	70	75		14208	88	100		14208	59	107		14208	58	77		14208	65	64
14216	71	72		14216	79	120		14216	66	108		14216	60	83		14216	53	69
14224	62	81		14224	90	103		14224	57	99		14224	50	63		14224	63	53
14232	57	71		14232	68	119		14232	69	80		14232	68	71		14232	56	48
14240	63	65		14240	90	108		14240	70	94		14240	67	78		14240	62	48
14248	55	72		14248	59	141		14248	59	89		14248	67	78		14248	67	73
14256	55	73		14256	95	130		14256	64	103		14256	66	58		14256	61	55
14264	54	83		14264	74	133		14264	74	97		14264	61	83		14264	55	55
14272	62	88		14272	97	127		14272	68	98		14272	63	72		14272	58	63
14280	56	83		14280	64	133		14280	51	86		14280	60	84		14280	45	42
14288	65	79		14288	74	133		14288	63	100		14288	60	81		14288	56	63
14296	46	95		14296	63	107		14296	42	100		14296	47	98		14296	55	66
14304	53	67		14304	81	132		14304	49	103		14304	45	83		14304	66	60
14312	56	92		14312	72	127		14312	51	74		14312	65	90		14312	57	60
14320	46	97		14320	71	121		14320	44	110		14320	39	72		14320	67	77
14328	48	86		14328	82	145		14328	55	115		14328	53	72		14328	50	58
14336	43	106		14336	60	116		14336	57	104		14336	43	75		14336	53	58
14344	51	84		14344	61	138		14344	60	103		14344	48	69		14344	43	74
14352	51	82		14352	72	116		14352	50	102		14352	57	79		14352	44	73
14360	43	78		14360	58	138		14360	59	110		14360	45	82		14360	39	75
14368	52	77		14368	64	129		14368	61	101		14368	55	62		14368	38	70
14376	44	82		14376	76	129		14376	54	103		14376	40	83		14376	39	51
14384	48	74		14384	65	118		14384	51	112		14384	33	86		14384	49	55
14392	46	98		14392	80	146		14392	50	107		14392	40	93		14392	34	67
14400	43	93		14400	67	126		14400	45	93		14400	44	74		14400	37	69
14408	63	99		14408	57	124		14408	51	93		14408	48	57		14408	55	68
14416	42	66		14416	56	114		14416	59	113		14416	43	72		14416	30	72
14424	53	88		14424	60	101		14424	47	88		14424	43	91		14424	30	63
14432	36	72		14432	67	106		14432	43	85		14432	35	81		14432	31	67
14440	47	82		14440	69	121		14440	49	110		14440	39	87		14440	41	86
14448	44	89		14448	78	97		14448	54	98		14448	50	76		14448	46	55
14456	56	76		14456	57	117		14456	51	87		14456	40	76		14456	45	58
14464	43	78		14464	69	134		14464	72	80		14464	53	70		14464	56	71
14472	51	69		14472	66	95		14472	53	89		14472	51	75		14472	30	63
14480	49	79		14480	77	115		14480	50	88		14480	49	78		14480	40	59
14488	55	90		14488	66	122		14488	61	90		14488	49	67		14488	43	59
14496	39	66		14496	60	118		14496	71	92		14496	50	71		14496	35	65
14504	48	67		14504	86	133		14504	72	82		14504	41	73		14504	37	72
14512	55	65		14512	80	104		14512	62	87		14512	49	81		14512	36	63
14520	54	66		14520	79	84		14520	55	82		14520	50	68		14520	45	56
14528	60	71		14528	62	96		14528	53	74		14528	64	62		14528	35	57
14536	54	57		14536	76	118		14536	54	63		14536	50	66		14536	36	58
14544	57	73		14544	90	84		14544	62	91		14544	55	54		14544	50	53
14552	62	70		14552	92	95		14552	75	71		14552	59	65		14552	45	67
14560	61	74		14560	88	80		14560	62	77		14560	52	60		14560	60	56
14568	47	82		14568	95	76		14568	69	63		14568	56	66		14568	55	56
14576	62	56		14576	83	98		14576	77	72		14576	56	64		14576	37	57
14584	52	54		14584	87	86		14584	82	70		14584	65	64		14584	48	61
14592	71	65		14592	75	86		14592	89	65		14592	62	68		14592	40	51
14600	45	51		14600	85	88		14600	70	70		14600	50	47		14600	41	53
14608	39	38		14608	92	72		14608	65	49		14608	54	61		14608	56	61
14616	63	62		14616	89	76		14616	65	73		14616	52	51		14616	42	45
14624	55	59		14624	90	90		14624	60	69		14624	51	60		14624	36	50
14632	45	64		14632	71	86		14632	63	76		14632	41	46		14632	47	44
14640	42	54		14640	86	76		14640	72	66		14640	69	42		14640	45	58
14648	67	55		14648	82	72		14648	88	64		14648	64	56		14648	63	46
14656	67	47		14656	82	63		14656	80	66		14656	75	43		14656	58	37
14664	66	54		14664	69	76		14664	64	70		14664	52	55		14664	44	46
14672	55	61		14672	81	82		14672	67	60		14672	57	58		14672	58	51
14680	55	48		14680	75	58		14680	53	71		14680	54	41		14680	50	42
14688	57	57		14688	75	80		14688	64	62		14688	78	47		14688	48	45
14696	64	51		14696	88	92		14696	58	68		14696	60	49		14696	56	44
14704	67	50		14704	88	70		14704	60	50		14704	62	63		14704	47	40
14712	49	65		14712	72	81		14712	57	74		14712	38	52		14712	51	44
14720	57	47		14720	79	77		14720	54	73		14720	66	50		14720	52	28
14728	52	61		14728	85	89		14728	49	54		14728	51	53		14728	45	32
14736	66	44		14736	78	83		14736	58	63		14736	85	46		14736	50	26
14744	50	51		14744	81	89		14744	61	74		14744	65	58		14744	46	48
14752	50	54		14752	63	84		14752	54	76		14752	46	50		14752	41	47
14760	49	55		14760	82	82		14760	51	69		14760	67	49		14760	54	44
14768	47	56		14768	95	82		14768	50	77		14768	47	57		14768	55	35
14776	45	51		14776	76	95		14776	48	74		14776	47	68		14776	46	55
14784	48	68		14784	79	99		14784	51	83		14784	47	48		14784	45	47
14792	63	59		14792	86	89		14792	49	73		14792	51	49		14792	46	33
14800	58	66		14800	68	73		14800	49	73		14800	55	67		14800	50	39
14808	38	50		14808	74	92		14808	42	72		14808	61	47		14808	33	46
14816	53	58		14816	80	95		14816	47	64		14816	55	56		14816	39	42
14824	42	78		14824	71	84		14824	43	79		14824	40	48		14824	37	43
14832	39	60		14832	57	78		14832	44	69		14832	43	63		14832	58	49
14840	35	56		14840	63	82		14840	52	82		14840	43	65		14840	46	44
14848	46	60		14848	48	112		14848	60	85		14848	32	59		14848	32	46
14856	39	63		14856	62	97		14856	39	61		14856	43	61		14856	30	48
14864	45	61		14864	58	92		14864	44	72		14864	44	64		14864	36	51
14872	35	59		14872	58	93		14872	43	72		14872	49	58		14872	43	51
14880	49	68		14880	54	111		14880	41	78		14880	38	69		14880	43	62
14888	40	55		14888	54	104		14888	32	53		14888	43	63		14888	35	52
14896	49	75		14896	43	96		14896	32	67		14896	47	62		14896	30	48
14904	35	67		14904	50	99		14904	35	75		14904	51	53		14904	40	51
14912	36	74		14912	45	100		14912	54	77		14912	36	62		14912	46	49
14920	36	71		14920	72	104		14920	36	81		14920	39	60		14920	40	57
14928	47	61		14928	59	110		14928	22	82		14928	38	68		14928	36	47
14936	37	71		14936	57	88		14936	35	74		14936	35	60		14936	36	62
14944	35	50		14944	62	98		14944	36	96		14944	44	58		14944	26	54
14952	27	55		14952	46	98		14952	51	75		14952	33	73		14952	27	50
14960	35	50		14960	56	71		14960	34	62		14960	38	64		14960	28	55
14968	35	59		14968	35	76		14968	39	90		14968	33	64		14968	30	44
14976	40	57		14976	47	87		14976	53	92		14976	25	64		14976	34	48
14984	44	68		14984	63	86		14984	38	59		14984	32	62		14984	29	44
14992	34	76		14992	52	110		14992	37	85		14992	35	63		14992	24	43
15000	38	66		15000	44	83		15000	44	76		15000	26	74		15000	31	52
15008	32	58		15008	47	98		15008	41	75		15008	49	53		15008	36	59
15016	40	57		15016	65	93		15016	42	68		15016	35	48		15016	26	49
15024	45	42		15024	46	86		15024	39	81		15024	33	54		15024	44	54
15032	31	53		15032	65	91		15032	38	70		15032	37	68		15032	28	37
15040	34	66		15040	46	84		15040	35	72		15040	33	49		15040	37	49
15048	35	64		15048	62	87		15048	49	58		15048	37	53		15048	33	58
15056	42	50		15056	55	89		15056	49	72		15056	28	70		15056	25	44
15064	31	59		15064	49	79		15064	42	88		15064	31	59		15064	30	50
15072	31	56		15072	72	91		15072	30	56		15072	37	63		15072	40	45
15080	38	58		15080	54	81		15080	42	59		15080	29	45		15080	21	49
15088	54	54		15088	67	79		15088	51	70		15088	33	50		15088	43	38
15096	35	51		15096	68	87		15096	39	61		15096	36	50		15096	27	46
15104	50	55		15104	49	70		15104	46	61		15104	40	59		15104	21	41
15112	33	46		15112	56	77		15112	47	57		15112	45	63		15112	30	47
15120	40	67		15120	58	80		15120	41	44		15120	33	54		15120	34	53
15128	34	45		15128	71	75		15128	46	39		15128	29	63		15128	42	50
15136	56	49		15136	67	82		15136	52	61		15136	49	41		15136	34	45
15144	48	47		15144	60	60		15144	46	66		15144	47	38		15144	39	51
15152	40	37		15152	58	54		15152	56	62		15152	41	50		15152	22	48
15160	58	49		15160	66	81		15160	46	46		15160	54	50		15160	35	43
15168	39	58		15168	73	70		15168	54	51		15168	40	52		15168	33	38
15176	33	43		15176	62	65		15176	47	45		15176	40	47		15176	39	42
15184	36	45		15184	69	71		15184	60	49		15184	51	43		15184	28	41
15192	39	46		15192	61	64		15192	52	46		15192	51	45		15192	34	42
15200	41	42		15200	55	61		15200	54	57		15200	37	50		15200	32	37
15208	34	36		15208	60	61		15208	75	47		15208	50	29		15208	43	42
15216	48	39		15216	53	66		15216	48	56		15216	37	48		15216	38	27
15224	47	46		15224	59	66		15224	54	35		15224	42	42		15224	29	47
15232	45	39		15232	66	51		15232	40	52		15232	37	33		15232	38	28
15240	51	35		15240	78	63		15240	55	46		15240	48	37		15240	37	28
15248	38	24		15248	60	38		15248	55	55		15248	44	28		15248	41	29
15256	47	34		15256	74	51		15256	49	59		15256	40	41		15256	38	36
15264	43	41		15264	54	49		15264	43	51		15264	49	43		15264	42	36
15272	33	42		15272	56	63		15272	59	39		15272	36	38		15272	37	26
15280	46	33		15280	61	49		15280	51	64		15280	46	49		15280	39	30
15288	38	38		15288	64	69		15288	55	44		15288	37	30		15288	36	29
15296	38	31		15296	74	71		15296	36	45		15296	37	48		15296	32	24
15304	48	29		15304	61	56		15304	60	43		15304	40	36		15304	57	34
15312	43	50		15312	52	76		15312	44	56		15312	36	36		15312	46	33
15320	52	39		15320	53	69		15320	59	51		15320	48	43		15320	34	27
15328	36	43		15328	62	64		15328	45	52		15328	52	40		15328	41	29
15336	44	43		15336	55	56		15336	52	49		15336	41	41		15336	33	27
15344	44	41		15344	51	57		15344	55	67		15344	37	33		15344	45	35
15352	42	52		15352	55	58		15352	36	56		15352	42	45		15352	38	30
15360	49	40		15360	43	70		15360	44	62		15360	44	45		15360	36	28
15368	44	40		15368	66	65		15368	49	52		15368	35	32		15368	34	31
15376	48	51		15376	41	77		15376	31	47		15376	43	39		15376	35	29
15384	35	54		15384	47	68		15384	42	58		15384	35	33		15384	33	30
15392	26	42		15392	50	77		15392	27	39		15392	39	34		15392	34	25
15400	29	39		15400	35	65		15400	36	53		15400	42	44		15400	29	31
15408	36	47		15408	65	72		15408	30	61		15408	25	42		15408	31	34
15416	32	41		15416	47	82		15416	37	48		15416	41	45		15416	30	31
15424	41	50		15424	45	77		15424	34	57		15424	37	40		15424	33	42
15432	33	55		15432	47	57		15432	28	52		15432	43	36		15432	34	40
15440	27	53		15440	45	79		15440	26	53		15440	28	47		15440	40	36
15448	29	47		15448	50	73		15448	41	51		15448	38	38		15448	31	39
15456	29	61		15456	43	77		15456	35	48		15456	25	42		15456	49	45
15464	29	52		15464	32	66		15464	36	59		15464	38	54		15464	27	37
15472	22	48		15472	38	66		15472	19	48		15472	37	52		15472	31	42
15480	33	50		15480	41	79		15480	36	58		15480	35	30		15480	32	33
15488	29	52		15488	40	72		15488	24	54		15488	18	46		15488	24	37
15496	26	48		15496	52	89		15496	24	63		15496	33	50		15496	27	33
15504	26	55		15504	44	81		15504	33	71		15504	25	46		15504	36	39
15512	28	52		15512	38	76		15512	29	55		15512	27	50		15512	15	42
15520	20	54		15520	42	94		15520	35	52		15520	26	51		15520	26	33
15528	23	46		15528	39	70		15528	41	52		15528	30	39		15528	22	39
15536	32	50		15536	38	86		15536	24	70		15536	30	48		15536	29	41
15544	14	39		15544	46	72		15544	38	54		15544	19	48		15544	18	45
15552	28	53		15552	39	74		15552	38	58		15552	27	45		15552	20	37
15560	38	44		15560	35	86		15560	35	63		15560	34	50		15560	23	42
15568	30	44		15568	49	84		15568	29	58		15568	26	53		15568	26	37
15576	27	57		15576	32	89		15576	32	62		15576	23	53		15576	25	39
15584	27	53		15584	37	74		15584	21	52		15584	33	41		15584	27	45
15592	29	58		15592	41	74		15592	33	49		15592	29	54		15592	17	44
15600	26	43		15600	35	66		15600	31	43		15600	27	51		15600	16	42
15608	21	46		15608	44	72		15608	26	53		15608	31	43		15608	25	44
15616	26	55		15616	46	53		15616	30	59		15616	28	51		15616	17	41
15624	29	44		15624	50	74		15624	25	63		15624	31	54		15624	22	34
15632	34	42		15632	49	65		15632	27	37		15632	25	35		15632	23	55
15640	30	46		15640	38	67		15640	43	53		15640	30	31		15640	25	31
15648	30	41		15648	38	52		15648	28	57		15648	27	47		15648	33	27
15656	33	46		15656	33	67		15656	35	46		15656	28	42		15656	26	28
15664	31	45		15664	45	70		15664	37	56		15664	31	32		15664	20	38
15672	28	46		15672	29	45		15672	45	46		15672	25	36		15672	24	31
15680	24	36		15680	43	54		15680	40	40		15680	18	49		15680	28	43
15688	27	33		15688	40	66		15688	51	50		15688	28	36		15688	26	36
15696	20	29		15696	54	55		15696	36	43		15696	30	42		15696	27	41
15704	26	36		15704	49	58		15704	45	43		15704	27	32		15704	26	34
15712	37	37		15712	36	66		15712	27	44		15712	24	28		15712	24	30
15720	41	29		15720	45	67		15720	41	47		15720	31	42		15720	24	27
15728	30	40		15728	47	49		15728	41	42		15728	24	37		15728	20	36
15736	32	34		15736	51	52		15736	37	38		15736	30	33		15736	21	28
15744	30	28		15744	32	59		15744	36	43		15744	28	31		15744	32	35
15752	36	42		15752	41	57		15752	47	46		15752	37	31		15752	26	34
15760	36	36		15760	33	39		15760	53	42		15760	43	26		15760	22	34
15768	31	51		15768	63	51		15768	37	39		15768	24	38		15768	25	29
15776	35	38		15776	52	41		15776	48	45		15776	38	32		15776	24	32
15784	38	32		15784	35	61		15784	30	37		15784	31	34		15784	19	26
15792	41	34		15792	45	47		15792	37	41		15792	40	26		15792	30	28
15800	47	25		15800	58	47		15800	43	25		15800	35	34		15800	25	23
15808	37	28		15808	45	57		15808	30	31		15808	44	37		15808	17	32
15816	28	36		15816	45	59		15816	37	46		15816	37	30		15816	32	20
15824	32	30		15824	58	46		15824	49	28		15824	35	25		15824	26	20
15832	37	32		15832	43	54		15832	38	29		15832	33	20		15832	29	23
15840	29	26		15840	64	54		15840	37	42		15840	34	41		15840	22	23
15848	39	41		15848	42	63		15848	31	37		15848	34	32		15848	34	25
15856	28	36		15856	53	44		15856	49	34		15856	34	30		15856	28	21
15864	34	17		15864	36	38		15864	45	48		15864	40	34		15864	27	22
15872	20	33		15872	57	38		15872	40	41		15872	25	34		15872	38	28
15880	32	30		15880	46	40		15880	34	37		15880	36	25		15880	28	28
15888	40	21		15888	56	81		15888	37	31		15888	37	22		15888	32	21
15896	33	34		15896	55	50		15896	32	43		15896	36	29		15896	37	22
15904	38	35		15904	53	49		15904	35	46		15904	34	27		15904	32	25
15912	28	24		15912	46	52		15912	35	38		15912	33	22		15912	18	24
15920	38	40		15920	39	47		15920	35	33		15920	32	30		15920	27	32
15928	27	32		15928	26	48		15928	40	36		15928	46	28		15928	27	22
15936	35	28		15936	49	45		15936	37	47		15936	37	37		15936	24	24
15944	31	40		15944	41	50		15944	42	36		15944	30	33		15944	25	23
15952	21	51		15952	41	51		15952	22	42		15952	29	36		15952	23	35
15960	24	39		15960	46	60		15960	29	48		15960	30	29		15960	31	29
15968	29	40		15968	28	51		15968	37	31		15968	30	41		15968	31	30
15976	27	27		15976	48	74		15976	35	30		15976	28	32		15976	24	28
15984	21	44		15984	36	43		15984	24	42		15984	31	30		15984	35	21
[truncated: 6,002 more rows]
